# Supplementary material for: Can you hear us now? The impact of health-care utilization by rare disease patients in the United States
Source: Genet Med. 2021 Jun 28;23(11):2194–201. doi: 10.1038/s41436-021-01241-7 (PMC8553605; doi:10.1038/s41436-021-01241-7)
Supplement: Supplementary file 2 — Supplementary table 1 [file 41436_2021_1241_MOESM2_ESM.xlsx]

## Sheet: Sheet1
Supplementary Table 2
Data Element Code	Description	Data Element Code	Description
National Inpatient Stay (NIS)		Nationwide Readmissions Database (NRD)
AGE	Age in years at admission	AGE	Age in years at admission
AGE NEONATE	Neonatal age (first 28 days after birth) indicator	DIED	Died during hospitalization
DIED	Died during hospitalization	DISCWT	Weight to discharges in the universe
DISCWT	Weight to discharges in the universe	DISPUNIFORM	Disposition of patient, uniform coding
DISPUNIFORM	Disposition of patient, uniform coding	ELECTIVE	Elective versus non-elective admission
ELECTIVE	Elective versus non-elective admission	FEMALE	Indicator of sex
FEMALE	Indicator of sex	HOSP_UR_TEACH	Teaching status of hospital
HOSP_LOCTEACH	Location/teaching status of hospital	HOSP_URCAT4	Hospital urban-rural designation
HOSP_REGION	Region of hospital	I10_DXn	ICD-10-CM Diagnosis
I10_DXn	ICD-10-CM Diagnosis	LOS	Length of stay, cleaned
LOS	Length of stay, cleaned	PAY1	Expected primary payer, uniform
PAY1	Expected primary payer, uniform	PL_NCHS	Patient Location: NCHS Urban-Rural Code
PL_NCHS	Patient Location: NCHS Urban-Rural Code	REHABTRANSFER	A combined record involving transfer to rehabilitation, evaluation, or other aftercare
RACE	Race	TOTAL_DISC	Number of hospital discharges in the sample
TOTCHG	Total charges, cleaned	TOTCHG	Total charges, cleaned
TOTAL_DISC	Number of hospital discharges in the sample	ZIPINC_QRTL	Median household income for patient's ZIP Code (based on current year)
TRAN_IN	Indicator of a transfer into the hospital
TRAN_OUT	Transfer out indicator
ZIPINC_QRTL	Median household income for patient's ZIP Code (based on current year)
Kids Inpatient Database (KID)		National Emergency Department Sample (NEDS)
AGE	Age in years at admission	AGE	Age in years at admission
AGE_NEONATE	Neonatal age (first 28 days after birth) indicator	DIED_VISIT	Died in the ED, died in the hospital, or did not die
DIED	Died during hospitalization	DISCWT	Weight to discharges in the universe
DISCWT	Weight to discharges in the universe	DISP_ED	Disposition from ED
DISPUNIFORM	Disposition of patient, uniform coding	EDevent	Type of ED event
ELECTIVE	Elective versus non-elective admission	FEMALE	Indicator of sex
FEMALE	Indicator of sex	HOSP_REGION	Region of hospital
H_CONTRL	Control/ownership of hospital	HOSP_UR_TEACH	Teaching status of hospital
HOSP_LOCTEACH	Location/teaching status of hospital	HOSP_URCAT4	Hospital urban-rural designation
HOSP_REGION	Region of hospital	I10_DXn	ICD-10-CM Diagnosis
I10_DXn	ICD-10-CM Diagnosis	LOS_IP	Length of stay for inpatient stay
I10_UNCBRTH	ICD-10-CM diagnosis indicates a normal uncomplicated in-hospital birth	PAY1	Expected primary payer, uniform
LOS	Length of stay, cleaned	PL_NCHS	Patient Location: NCHS Urban-Rural Code
PAY1	Expected primary payer, uniform	TOTAL_EDvisits	Total number of ED visits from this hospital in the NEDS
PL_NCHS	Patient Location: NCHS Urban-Rural Code	TOTCHG_ED	Total charge for ED services
RACE	Race	ZIPINC_QRTL	Median household income for patient's ZIP Code (based on current year)
TOTCHG	Total charges, cleaned
TOTAL_DISC	Number of hospital discharges in the sample
TRAN_IN	Indicator of a transfer into the hospital
TRAN_OUT	Transfer out indicator
ZIPINC_QRTL	Median household income for patient's ZIP Code (based on current year)
