# Supplementary material for: Can you hear us now? The impact of health-care utilization by rare disease patients in the United States
Source: Genet Med. 2021 Jun 28;23(11):2194–201. doi: 10.1038/s41436-021-01241-7 (PMC8553605; doi:10.1038/s41436-021-01241-7)
Supplement: Supplementary file 3 — Supplementary table 2 [file 41436_2021_1241_MOESM3_ESM.xlsx]

## Sheet: Publication table
Supplementary Table 3. List of rare conditions-specific data derived from the 2016 National Inpatient Sample (NIS), unweighted sample.
Data is unweighted sample from U.S. hospitals. Conditions with 10 or fewer encounters left blank.
Condition	ICD-10 Code	Encounter Count	Average Age	Average Length of Stay	Average Total Charges	Genetic Basis (Yes/No)
Abdominal aortic aneurysm, without rupture	I71.4	34998	75.3194	4.53334	70434.6	No
Abnormality of albumin	R77.0	75	53.2667	6.33333	67942.6	No
Acanthamebiasis, unspecified	B60.10					No
Acanthamebic disease, other	B60.19					No
Acariasis, other	B88.0	41	49.5366	6	42156	No
Acquired coagulation factor deficiency	D68.4	11670	57.1666	9.15536	123005	No
Acquired color vision deficiency	H53.52					No
Acquired epidermolysis bullosa, other	L12.35					No
Acquired epidermolysis bullosa, unspecified	L12.30	32	57.5937	11.3438	138060	No
Acquired hemolytic anemia, unspecified	D59.9	969	54.8318	8.38493	102021	No
Acquired hemolytic anemias, other	D59.8	83	54.5301	7.95181	106465	No
Acquired hemophilia	D68.311	86	69.5814	8.26744	342767	No
Acquired neurogenic diabetes insipidus	E23.2	4115	41.1689	9.13026	125349	No
Actinomycotic encephalitis	A42.82					No
Actinomycotic meningitis	A42.81					No
Acute and subacute hepatic failure without coma	K72.00	24994	61.1892	10.7919	177594	No
Acute bronchospasm	J98.01	6125	61.4926	4.96016	49720.6	No
Acute delta-(super) infection of hepatitis B carrier	B17.0					No
Acute disseminated demyelination, unspecified	G36.9	22	47.3636	7.95455	70306.9	No
Acute disseminated encephalitis and encephalomyelitis, unspecified	G04.00	252	29.3611	12.4683	156396	No
Acute drug-induced interstitial lung disorders	J70.2	222	60.8063	7.14414	73981.8	No
Acute nonparalytic poliomyelitis	A80.4					No
Acute pancreatitis with infected necrosis, unspecified	K85.92	95	51.8316	18.7368	298483	No
Acute pancreatitis with uninfected necrosis, unspecified	K85.91	247	51.2955	9.00405	91049.6	No
Acute pancreatitis without necrosis or infection, unspecified	K85.90	11941	53.7495	5.37937	57036.5	No
Acute pulmonary edema	J81.0	14714	63.3319	8.90985	123428	No
Acute pulmonary manifestations due to radiation	J70.0	1176	68.9082	7.67092	74699.2	No
Acute transverse myelitis in demyelinating disease of central nervous system	G37.3	1460	50.7432	8.96849	88446.9	No
Adrenocortical insufficiency, other	E27.49	2382	53.4849	9.28675	108227	No
Agranulocytosis secondary to cancer chemotherapy	D70.1	8731	54.7206	7.69161	76464.1	No
Air conditioner and humidifier lung	J67.7					No
Alcohol-induced pseudo-Cushing's syndrome	E24.4	106	52.5377	4.54717	62156.2	No
Alveolar and parieto-alveolar conditions, other	J84.09	92	56.0761	15.1087	217293	No
Alveolar proteinosis	J84.01	104	45.5	11.4327	129131	No
Anemia due to antineoplastic chemotherapy	D64.81	17686	56.0881	5.88788	56777.4	No
Aneurysm of carotid artery	I72.0	812	63.8165	4.97291	85318.6	No
Anisakiasis	B81.0					No
Antiphospholipid antibody with hemorrhagic disorder	D68.312	115	53.5826	10.8435	174794	No
Apnea of newborn, other	P28.4	20246	0	32.8542	256855	No
Arthropathies in other specified diseases classified elsewhere	M14.8					No
Arthropod infestations, other	B88.2	15	66.6	4.2	21999.5	No
Aseptic meningitis in leptospirosis	A27.81					No
Atrophy of thyroid (acquired)	E03.4	1673	70.9366	4.70711	43210.9	No
Atypical facial pain	G50.1	137	53.1679	5.37226	50573.1	No
Avascular necrosis	M87.0					No
Background retinopathy and retinal vascular changes [H35.00; H35.01; H35.011; H35.012; H35.013; H35.019; H35.20; H35.21; H35.22; H35.23; H35.31; H35.50; H35.51; H35.52; H35.53; H35.54; H35.70]	H35.0	2530	62.7189	5.65573	60302.1	No
Bacterial sepsis of newborn, unspecified	P36.9	11963	8.35911e-05	19.3066	182056	No
Bagassosis	J67.1					No
Bandemia	D72.825	4768	45.5503	5.82907	52054.9	No
Basophilia	D72.824					No
Behçet's disease	M35.2	618	46.5631	5.49676	56112.9	No
Benign neoplasm of bone and articular cartilage, unspecified	D16.9	82	46.4146	4.4878	56538.5	No
Benign neoplasm of brain and other parts of central nervous system [D33.0; D33.1; D33.2; D33.3; D33.4; D33.9]	D33	2075	53.3855	5.67036	100059	No
Benign neoplasm of colon, unspecified	D12.6	1358	60.5081	5.10236	55083.8	No
Benign neoplasm of lower jaw bone	D16.5	153	40.902	4.08497	103884	No
Benign neoplasm of other and unspecified adrenal gland [D35.00; D35.01; D35.02; D35.2]	D35	4452	61.9739	4.76977	52721.8	No
Benign neoplasm of other specified parts of central nervous system	D33.7					No
Benign neoplasm of short bones of left upper limb	D16.12					No
Benign neoplasm of short bones of right upper limb	D16.11					No
Benign neoplasm of short bones of unspecified upper limb	D16.10					No
Bird fancier's lung	J67.2	38	68.8947	6.44737	69775	No
Blepharospasm	G24.5	142	61.669	5.66197	63579.6	No
Brachial plexus disorders	G54.0	1784	42.3622	4.59975	65066.7	No
Brain death	G93.82	3115	47.3996	3.91653	119921	No
Brucellosis due to Brucella canis	A23.3					No
Carcinoid syndrome	E34.0	581	64.0103	6.53528	71107.9	No
Carcinoma in situ of endometrium	D07.0	18	58	2.22222	52429.7	No
Carcinoma in situ of other female genital organs	D07.39	19	61.1579	5.57895	55846.3	No
Carcinoma in situ of other parts of intestine	D01.49					No
Carcinoma in situ of unspecified female genital organs	D07.30					No
Carcinoma in situ of unspecified part of intestine	D01.40					No
Carcinoma in situ of vagina	D07.2	18	66.7778	2.44444	37163.7	No
Carcinoma in situ of vulva	D07.1	125	56.616	3.328	38591.9	No
Cardiomyopathies, other	I42.8	123	64.1138	13.9593	178287	No
Carotid sinus syncope	G90.01	166	71.7651	4.66867	67139.2	No
Castleman disease	D47.Z2	47	54.4681	7.57447	87651.7	No
Central demyelination of corpus callosum	G37.1	29	50.1379	11.6897	119363	No
Central pontine myelinolysis	G37.2	199	51.1709	13.6482	138669	No
Central sleep apnea in conditions classified elsewhere	G47.37	145	43.1172	6.73103	104784	No
Cerebellar ataxia in diseases classified elsewhere	G32.81	145	56.9586	7.56552	64538.5	No
Cerebellar ataxia with defective DNA repair	G11.3	46	29.087	7.78261	101253	No
Cholangitis	K83.0	9396	61.4765	7.11846	84351.6	No
Chorioretinal inflammation [H30.001; H30.002; H30.003; H30.009; H30.031; H30.032; H30.033; H30.039; H30.20; H30.21; H30.22; H30.811; H30.812; H30.813; H30.819]	H30	14	43	4.92857	63420.4	No
Chronic and other pulmonary manifestations due to radiation	J70.1	602	68.5648	7.02492	68054.6	No
Chronic drug-induced interstitial lung disorders	J70.3	223	69.852	6.60538	59047	No
Chronic hepatic failure with coma	K72.11	215	59.0605	10.7023	161917	No
Chronic inflammatory demyelinating polyneuritis	G61.81	2567	62.0393	7.55902	82546.6	No
Chronic pulmonary edema	J81.1	21276	62.2798	9.80355	125942	No
Cicatricial pemphigoid	L12.1	63	71.2381	5.5873	45936.7	No
Cleft hard and soft palate with bilateral cleft lip	Q37.4	130	3.8	3.59231	49023.8	No
Cleft hard and soft palate with unilateral cleft lip	Q37.5	209	2.50586	5.60287	68478.5	No
Cleft hard palate	Q35.1	90	3.62222	7.26667	73393.1	No
Cleft hard palate with bilateral cleft lip	Q37.0	23	4.43478	4.17391	64937.7	No
Cleft hard palate with cleft soft palate	Q35.5	154	0.747264	6.53247	67826.9	No
Cleft hard palate with unilateral cleft lip	Q37.1	68	3.77941	6.98529	67400.1	No
Cleft lip, bilateral	Q36.0	31	1.77419	4.45161	33482.5	No
Cleft lip, median	Q36.1					No
Cleft lip, unilateral	Q36.9	379	2.27968	4.29288	32714.9	No
Cleft palate, unspecified	Q35.9	747	6.71343	8.28782	83447.2	No
Cleft soft palate	Q35.3	288	1.00694	8.81944	85512.1	No
Cleft soft palate with bilateral cleft lip	Q37.2					No
Cleft soft palate with unilateral cleft lip	Q37.3	36	1	4.16667	37149.5	No
Cleft uvula	Q35.7	48	4.02083	5.58333	88609.3	No
Concentric sclerosis [Balo] of central nervous system	G37.5					No
Conditions related to polyarteritis nodosa, other	M30.8	11	54.2727	6.36364	77201.9	No
Conduction disorders	I45.8	17267	62.861	6.3319	81189.3	No
Conductive hearing loss, bilateral	H90.0	199	23.7925	7.54774	82218.2	No
Congenital toxoplasmosis	P37.1	28	4.57143	14.6429	112294	No
Congenital viral diseases, other	P35.8	35	0.914286	4.2	32965.3	No
Conjunctivitis due to Acanthamoeba	B60.12					No
Corticobasal degeneration	G31.85	118	71.2203	5.66102	39883.3	No
Creutzfeldt-Jakob disease	A81.0					No
Creutzfeldt-Jakob disease, other	A81.09	15	64.0667	14.7333	93612.1	No
Creutzfeldt-Jakob disease, unspecified	A81.00	119	65.8739	9.21849	82797.7	No
Cryptogenic organizing pneumonia	J84.116	695	64.1367	10.9856	121500	No
Cushing syndrome due to ectopic ACTH secretion	E24.3	23	48.4348	10.6087	98329	No
Cushing's syndrome, unspecified	E24.9					No
Cutaneous mucormycosis	B46.3	32	38.4375	23.5625	468243	No
Decreased white blood cell count, other	D72.818	440	53.1364	5.42273	47243.8	No
Degenerative disease of basal ganglia, unspecified	G23.9	37	66.7027	6.51351	45317.6	No
Degenerative disease of nervous system, unspecified	G31.9	5089	71.3124	6.26612	53048.7	No
Delayed puberty	E30.0	120	16.1083	5.35	64157.5	No
Demyelinating disease of central nervous system, unspecified	G37.9	742	47.1294	6.40431	73699.5	No
Dengue fever	A90	72	39.7361	4.90278	58380.6	No
Dermatophytoses, other	B35.8	301	54.3256	7.27852	54733.4	No
Desquamative interstitial pneumonia	J84.117	51	51.1569	6.70588	66987.5	No
Developmental disorder of scholastic skills, unspecified	F81.9	2344	31.2255	6.16212	38634.6	No
Developmental disorder of speech and language, unspecified	F80.9	3142	9.65272	4.78167	49823.6	No
Developmental disorders of scholastic skills, other	F81.89	261	30.4535	6.91188	42229.8	No
Developmental disorders of speech and language, other	F80.89	325	17.5084	6.42154	47388.7	No
Diffuse sclerosis of central nervous system	G37.0	12	63	6.33333	68038.2	No
Dilated cardiomyopathy	I42.0	31705	62.8771	6.4839	84237	No
Disease of intestine, unspecified	K63.9	1393	62.5836	5.25987	58345	No
Diseases of blood and blood-forming organs, other and unspecified	D75					No
Diseases of bronchus, not elsewhere classified	J98.09	2923	56.9966	8.42867	99043.1	No
Diseases of lips	K13.0	1142	42.8932	5.24431	43644.7	No
Disorder involving the immune mechanism, unspecified	D89.9	4221	56.0543	6.52334	66021.5	No
Disorder of pancreatic internal secretion, unspecified	E16.9	26	44.3846	5.42308	65287	No
Disorder of parathyroid gland, unspecified	E21.5	90	63.4111	4.22222	44409	No
Disorder of puberty, unspecified	E30.9	24	74.5833	4.41667	58464.5	No
Disorder of thyroid, unspecified	E07.9	12070	64.0095	3.75816	43727.6	No
Disorder of trigeminal nerve, unspecified	G50.9	68	53.6618	6.97059	92460	No
Disorder of written expression	F81.81	78	32.1154	7.83333	45222.9	No
Disorders of autonomic nervous system, other	G90.8	823	58.9062	6.32442	68283.9	No
Disorders of puberty, other	E30.8					No
Disorders of trigeminal nerve, other	G50.8	111	58.1892	4.41441	65064.8	No
Dissection of abdominal aorta	I71.02	1015	68.3724	6.90148	119170	No
Dissection of thoracic aorta	I71.01	3043	64.8403	8.74499	198050	No
Dissection of thoracoabdominal aorta	I71.03	779	61.2015	9.29268	208813	No
Dissection of unspecified site of aorta	I71.00	708	65.6257	6.19068	98032.8	No
Disseminated mucormycosis	B46.4	21	40.2381	31.2857	440599	No
Disseminated paracoccidioidomycosis	B41.7					No
Drug induced acute dystonia	G24.02	198	40.197	7.82828	45785.6	No
Drug induced dystonia, other	G24.09	271	43.8782	7.66421	48100.4	No
Drug induced myotonia	G71.14					No
Drug induced secondary Parkinsonism, other	G21.19	474	64.6793	10.116	56760.3	No
Drug induced subacute dyskinesia	G24.01	2119	62.6196	8.42945	45503.3	No
Drug-induced adrenocortical insufficiency	E27.3	1556	56.5346	9.66067	118050	No
Drug-induced agranulocytosis, other	D70.2	1907	52.2758	9.55218	83442.4	No
Drug-induced aplastic anemia	D61.1	353	62.5269	8.56374	100082	No
Drug-induced autoimmune hemolytic anemia	D59.0	56	58.5	9.28571	101374	No
Drug-induced Cushing's syndrome	E24.2	717	51.3794	8.24547	80355.2	No
Drug-induced folate deficiency anemia	D52.1	11	62.3636	6.45455	32990.3	No
Drug-induced hypoglycemia without coma	E16.0	969	58.5284	4.46749	42599	No
Drug-induced hypopituitarism	E23.1	22	60.9545	5	45890.5	No
Drug-induced interstitial lung disorders, unspecified	J70.4	514	62.2023	7.23735	69134.8	No
Drug-induced nonautoimmune hemolytic anemia	D59.2	108	52.5926	8.59259	93873.9	No
Drug-induced systemic lupus erythematosus	M32.0	100	59.38	6.5	58965	No
Dysmorphism due to warfarin	Q86.2					No
Early-onset cerebellar ataxia	G11.1	426	52.5469	6.24648	58797.8	No
Early-onset cerebellar ataxia, other	G11.19					No
Early-onset cerebellar ataxia, unspecified	G11.10					No
Elevated white blood cell count, other	D72.828	4921	57.4893	5.12436	59804.5	No
Embryonic cyst of cervix	Q51.6					No
Encephalitis and encephalomyelitis, other	G04.81	915	43.7311	15.6208	213716	No
Encephalopathy, other	G93.49	15623	62.6942	10.0789	116644	No
Encephalopathy, unspecified	G93.40	103565	68.7673	8.99275	100787	No
Endometriosis in cutaneous scar	N80.6	33	32.5455	2.09091	31015.3	No
Endometriosis of fallopian tube	N80.2	405	41.163	2.81728	48399.6	No
Endometriosis of intestine	N80.5	396	40.6364	4.02525	63097.2	No
Endometriosis of ovary	N80.1	2289	39.7182	2.88467	45769.7	No
Endometriosis of pelvic peritoneum	N80.3	1684	39.8409	2.59857	46522.1	No
Endometriosis of rectovaginal septum and vagina	N80.4	86	39.1047	3.04651	64836.6	No
Endometriosis of uterus	N80.0	4153	43.1628	2.59451	43377.2	No
Endometriosis, other	N80.8	480	38.2083	3.28333	49951.4	No
Endometriosis, unspecified	N80.9	4047	38.1423	3.55967	38647.6	No
Eosinophilia	D72.1	4498	55.1676	7.66318	71695.8	No
Eosinophilic colitis	K52.82	71	46.4507	6.15493	58746.8	No
Eosinophilic esophagitis	K20.0	1051	32.8531	4.23597	43719.3	No
Eosinophilic gastritis or gastroenteritis	K52.81	179	34.1574	6.17318	53410.8	No
Epidermolysis bullosa due to drug	L12.31					No
Epidural hemorrhage [S06.4X0A; S06.4X0D; S06.4X0S; S06.4X1A; S06.4X1D; S06.4X1S; S06.4X2A; S06.4X2D; S06.4X2S; S06.4X3A; S06.4X3D; S06.4X3S; S06.4X4A; S06.4X4D; S06.4X4S; S06.4X5A; S06.4X5D; S06.4X5S; S06.4X6A; S06.4X6D; S06.4X6S; S06.4X7A; S06.4X8A; S06.4X9A; S06.4X9D; S06.4X9S]	S06.4	2503	40.1123	8.14339	120304	No
Epilepsy, intractable, with status epilepticus	G40.803	104	40.0769	9.34615	137325	No
Epilepsy, intractable, without status epilepticus	G40.804	434	28.7846	5.21153	61074.4	No
Epilepsy, not intractable, with status epilepticus	G40.801	662	48.5198	9.77644	123246	No
Epilepsy, not intractable, without status epilepticus	G40.802	3306	48.7943	5.81881	55287.4	No
Esophagitis, unspecified	K20.9	17021	59.3172	5.44151	55521.1	No
Expressive language disorder	F80.1	607	31.8906	5.61944	52647.1	No
External hirudiniasis	B88.3					No
Farmer's lung	J67.0	112	74.7857	4.70536	35365.6	No
Filariases, other	B74.8					No
Filariasis due to Brugia malayi	B74.1					No
Filariasis due to Brugia timori	B74.2					No
Filariasis due to Wuchereria bancrofti	B74.0					No
Filariasis, unspecified	B74.9					No
Folate deficiency anemia, unspecified	D52.9	1146	61.6937	7.0635	57910.4	No
Gastrointestinal mucormycosis	B46.2					No
Generalized epilepsy and epileptic syndromes, intractable, without status epilepticus	G40.419	1176	25.0305	5.01311	63271.6	No
Generalized epilepsy and epileptic syndromes, not intractable, with status epilepticus	G40.401	1374	45.5892	6.5	82714.1	No
Gingival enlargement	K06.1	123	31.5528	11.6179	118415	No
Gonococcal conjunctivitis	A54.31	28	18.6786	5.25	31104.5	No
Gonococcal eye infection, other	A54.39					No
Gonococcal infection of eye, unspecified	A54.30					No
Gonococcal iridocyclitis	A54.32					No
Gonococcal keratitis	A54.33					No
Guillain-Barre syndrome	G61.0	3754	55.8302	9.35136	109328	No
Hemoglobinuria due to hemolysis from other external causes	D59.6	58	64	9.55172	167652	No
Hemolytic diseases of newborn, other	P55.8	313	0	6.61022	42874	No
Hemophagocytic syndrome, infection-associated	D76.2	29	51.6552	11.7586	201492	No
Hemorrhagic condition, unspecified	D69.9	162	60.3827	5.39506	64480	No
Hemorrhagic disorder due to extrinsic circulating anticoagulants	D68.32	5745	72.3859	7.53281	86666.4	No
Hemorrhagic disorder due to intrinsic circulating anticoagulants, antibodies, or inhibitors, other	D68.318	240	66.0333	6.8875	96460.7	No
Heparin induced thrombocytopenia (HIT)	D75.82	2463	64.4158	11.827	150928	No
Histiocytosis syndromes, other	D76.3	161	47	7.18012	79094.7	No
Hydrops fetalis not due to hemolytic disease	P83.2	226	0	37.823	529659	No
Hypercalcemia	E83.52	27062	65.1608	6.32981	60436.5	No
Hyperfunction of pituitary gland, other	E22.8	43	29.0698	6.51163	82229.1	No
Hyperfunction of pituitary gland, unspecified	E22.9	38	56.7105	5.81579	58805.5	No
Hypermagnesemia	E83.41	4401	60.6042	7.29743	70776.8	No
Hyperparathyroidism, other	E21.2	588	53.716	5.45068	59660.6	No
Hypersensitivity pneumonitis due to other organic dusts	J67.8	49	56.4898	8.79592	100652	No
Hypersensitivity pneumonitis due to unspecified organic dust	J67.9	660	61.5879	7.24091	76813.4	No
Hypersomnia due to other mental disorder	F51.13					No
Hypersomnia not due to a substance or known physiological condition, other	F51.19					No
Hypertrophic cardiomyopathy, other	I42.2	5664	63.076	5.85646	74289.2	No
Hypertrophy of breast	N62	1563	49.5387	4.85988	54509.4	No
Hypoglycemia, other	E16.1	1193	37.0436	6.228	59948.1	No
Hypothyroidism due to medicaments and other exogenous substances	E03.2	924	63.9306	5.4881	51887.1	No
Idiopathic juvenile osteoporosis	M81.8	1819	61.8268	5.38447	60052.7	No
Idiopathic pulmonary hemosiderosis	J84.03	82	32.5732	7.08537	79797.7	No
Increased secretion of gastrin	E16.4	145	55.1862	5.64138	52638.7	No
Increased secretion of glucagon	E16.3					No
Infective myositis [M60.001; M60.002; M60.003; M60.004; M60.005; M60.009]	M60.0	453	41.66	8.69095	83813.1	No
Infestation, unspecified	B88.9	25	59.32	7.28	41978.3	No
Infiltrative disorders of the skin and subcutaneous tissue, other	L98.6	51	33.4902	10.1176	103002	No
Inflammatory polyneuropathies, other	G61.89	26	52.9231	8.11538	80894.8	No
Inflammatory polyneuropathy, unspecified	G61.9	75	63.7067	5.58667	72282.5	No
Insufficient sleep syndrome	F51.12					No
Intestinal angiostrongyliasis	B81.3					No
Intestinal capillariasis	B81.1					No
Iridocyclitis [H20.00; H20.011; H20.012; H20.013; H20.019; H20.811; H20.812; H20.813; H20.819]	H20	72	45.1667	6.66667	69704.2	No
Keratitis, other	H16.8	100	54.58	9.26	74531.7	No
Keratoconjunctivitis due to Acanthamoeba	B60.13					No
Kernicterus, unspecified	P57.9	11	0	7.45455	87094.1	No
Late-onset cerebellar ataxia	G11.2					No
Leukemoid reaction	D72.823	2338	58.6728	6.4876	71692.8	No
Linear scleroderma	L94.1	19	23.7368	3.78947	27671.1	No
Lipoid dermatoarthritis	E78.81					No
Lipoprotein metabolism disorders, other	E78.89	46	54.5435	3.3913	56991.2	No
Localization-related (focal) (partial) idiopathic epilepsy and epileptic syndromes with seizures of localized onset, not intractable, with status epilepticus	G40.001	66	38.2424	6.34848	87078.8	No
Localization-related (focal) (partial) idiopathic epilepsy and epileptic syndromes with seizures of localized onset, not intractable, without status epilepticus	G40.009	516	39.3605	4.57558	50666.3	No
Localization-related (focal) (partial) symptomatic epilepsy and epileptic syndromes with complex partial seizures, not intractable, with status epilepticus	G40.201	831	48.2831	9.13478	102091	No
Localization-related (focal) (partial) symptomatic epilepsy and epileptic syndromes with complex partial seizures, not intractable, without status epilepticus	G40.209	7088	52.1101	5.41889	55773.7	No
Localized salmonella infection, unspecified	A02.20					No
Localized scleroderma	L94.0	127	53.3386	5.54331	61883.7	No
Loiasis	B74.3					No
Lymphedema, not elsewhere classified	I89.0	21447	64.6252	5.62709	44552.1	No
Lymphocytopenia	D72.810	1080	47.5759	6.61389	78192.9	No
Malaria due to simian plasmodia	B53.1					No
Malaria, not elsewhere classified	B53.8	20	42.35	6.8	49367.4	No
Malignant mast cell neoplasm	C96.2	28	57.6786	6.21429	72654	No
Malignant neoplasm of aortic body and other paraganglia	C75.5	32	43.9687	13.25	117192	No
Malignant neoplasm of biliary tract [C24.0; C24.1; C24.8; C24.9]	C24	1655	68.9305	7.43082	87177	No
Malignant neoplasm of bladder [C67.0; C67.1; C67.2; C67.3; C67.4; C67.5; C67.5; C67.7; C67.8; C67.9]	C67	15216	73.1	5.89636	62665.3	No
Malignant neoplasm of body of penis	C60.2	18	64.2778	5.16667	64185.5	No
Malignant neoplasm of bone and articular cartilage of limbs [C40.20; C40.21; C40.22; C41.0; C41.2; C41.3; C41.4; C41.9]	C40 - C41	5473	34.3568	5.7093	73054.6	No
Malignant neoplasm of brain [C71.0; C71.2; C71.2; C71.3; C71.4; C71.5; C71.6; C71.7; C71.8; C71.9]	C71	13071	50.1914	6.63492	87507.4	No
Malignant neoplasm of breast [C50.011; C50.012; C50.019; C50.111; C50.112]	C50	811	61.058	3.61776	57495	No
Malignant neoplasm of bronchus and lung [C34.10; C34.11; C34.12; C34.2; C34.30; C34.31; C34.32; C34.90; C34.91; C34.92]	C34	76926	68.8368	5.98325	61696.1	No
Malignant neoplasm of carotid body	C75.4					No
Malignant neoplasm of central portion of unspecified female breast	C50.119					No
Malignant neoplasm of cervix uteri, unspecified	C53.9	4214	52.8455	5.27504	55803.2	No
Malignant neoplasm of colon [C18.0; C18.1; C18.2; C18.3; C18.5; C18.6; C18.7; C18.8; C18.9]	C18	32607	66.984	6.72534	71513.9	No
Malignant neoplasm of connective and soft tissue, unspecified	C49.9	1100	49.2909	5.04273	51126.1	No
Malignant neoplasm of corpus uteri, unspecified	C54.9	120	64.175	4.35833	48893.2	No
Malignant neoplasm of craniopharyngeal duct	C75.2	168	18.1213	7.25595	107134	No
Malignant neoplasm of descended left testis	C62.12	71	32.6761	6.33803	70199.5	No
Malignant neoplasm of descended right testis	C62.11	58	30.6207	6.89655	63682.4	No
Malignant neoplasm of endocervix	C53.0	330	53.1636	4.48182	58840.5	No
Malignant neoplasm of endocrine gland, unspecified	C75.9	24	66.125	7.08333	61199.5	No
Malignant neoplasm of endometrium	C54.1	7451	64.3875	4.7501	58977.5	No
Malignant neoplasm of esophagus [C15.3; C15.4; C15.5; C15.8; C15.9]	C15	7712	66.6868	6.95877	74826.5	No
Malignant neoplasm of exocervix	C53.1	57	49.4912	5.64912	67212.5	No
Malignant neoplasm of fundus uteri	C54.3	30	60.4	5.13333	75994.1	No
Malignant neoplasm of glans penis	C60.1	50	69.96	4.92	51291.5	No
Malignant neoplasm of heart, mediastinum and pleura [C38.0; C38.1; C38.2; C38.3; C38.4; C38.8]	C38	898	51.3029	6.98441	90468.5	No
Malignant neoplasm of isthmus uteri	C54.0	21	58.6667	4.7619	64650.9	No
Malignant neoplasm of left kidney, except renal pelvis	C64.2	6538	61.895	4.96696	71374.3	No
Malignant neoplasm of left ovary	C56.2	2322	59.2037	5.82515	72284	No
Malignant neoplasm of left retina	C69.22	109	5.17431	2.93578	36450.1	No
Malignant neoplasm of left spermatic cord	C63.12					No
Malignant neoplasm of left testis, unspecified whether descended or undescended	C62.92	332	33.1054	5.93373	62872.5	No
Malignant neoplasm of liver [C22.0; C22.1; C22.2; C22.3; C22.4; C22.7; C22.8; C22.9]	C22	15940	63.313	6.04435	74004.6	No
Malignant neoplasm of lymphoid, hematopoietic and related tissue, unspecified	C96.9	236	60.3305	5.97034	71537	No
Malignant neoplasm of medulla of left adrenal gland	C74.12	30	52.1667	5.13333	85210.1	No
Malignant neoplasm of medulla of right adrenal gland	C74.11	12	47	7.5	94686.1	No
Malignant neoplasm of medulla of unspecified adrenal gland	C74.10	33	53.4848	5.93939	51379.4	No
Malignant neoplasm of myometrium	C54.2	68	61.2794	3.83824	67302.8	No
Malignant neoplasm of overlapping sites of cervix uteri	C53.8	85	51.5294	6.04706	64094.4	No
Malignant neoplasm of overlapping sites of corpus uteri	C54.8	68	64.6471	6.05882	86262.4	No
Malignant neoplasm of overlapping sites of penis	C60.8					No
Malignant neoplasm of overlapping sites of retroperitoneum and peritoneum	C48.8	74	57.8243	10.3514	152678	No
Malignant neoplasm of pancreas [C25.0; C25.1; C25.2; C25.3; C25.4; C25.7; C25.8; C25.9]	C25	20604	67.6673	6.11634	62610.4	No
Malignant neoplasm of parathyroid gland	C75.0	29	61.0345	4.51724	56479	No
Malignant neoplasm of parotid gland	C07	653	66.0949	4.7611	69046.9	No
Malignant neoplasm of penis, unspecified	C60.9	344	64.0552	5.15698	50530.7	No
Malignant neoplasm of peritoneum, unspecified	C48.2	763	65.7117	6.18611	62374.7	No
Malignant neoplasm of pineal gland	C75.3					No
Malignant neoplasm of pituitary gland	C75.1	59	48.8644	12.0339	142102	No
Malignant neoplasm of prepuce	C60.0					No
Malignant neoplasm of retroperitoneum	C48.0	1009	52.9068	7.34291	96788.4	No
Malignant neoplasm of right kidney, except renal pelvis	C64.1	6930	61.4166	4.94762	69548.4	No
Malignant neoplasm of right ovary	C56.1	2319	59.3773	5.81285	74170.9	No
Malignant neoplasm of right retina	C69.21	117	3.58974	2.76068	36472.9	No
Malignant neoplasm of right spermatic cord	C63.11					No
Malignant neoplasm of right testis, unspecified whether descended or undescended	C62.91	383	31.2803	6.21932	63167.5	No
Malignant neoplasm of small intestine [C17.0; C17.1; C17.2; C17.3; C17.8; C17.9]	C17	1824	66.5066	8.53673	84624.2	No
Malignant neoplasm of specified parts of peritoneum	C48.1	392	62.9184	6.82143	76376.4	No
Malignant neoplasm of stomach [C16.0; C16.1; C16.2; C16.3; C16.4; C16.5; C16.6; C16.8; C16.9]	C16	8638	65.2583	7.53126	81108.9	No
Malignant neoplasm of thymus	C37	409	57.1956	7.35208	93375.4	No
Malignant neoplasm of thyroid gland	C73	4019	55.2262	3.78427	55674.8	No
Malignant neoplasm of unspecified descended testis	C62.10					No
Malignant neoplasm of unspecified kidney, except renal pelvis	C64.9	4499	66.3574	5.58881	59139.6	No
Malignant neoplasm of unspecified ovary	C56.9	8368	64.6609	5.73435	55995.1	No
Malignant neoplasm of unspecified retina	C69.20	11	28.1818	6	67486	No
Malignant neoplasm of unspecified spermatic cord	C63.10	12	56.75	4.83333	41016.2	No
Malignant neoplasm of unspecified testis, unspecified whether descended or undescended	C62.90	643	36.8025	5.49145	59692.9	No
Malignant neoplasm with pluriglandular involvement, unspecified	C75.8					No
Maltworker's lung	J67.4					No
Mansonelliasis	B74.4					No
Maple-bark-stripper's lung	J67.6					No
Mast cell neoplasms of uncertain behavior	D47.0	162	44.3642	6.67284	68035.7	No
Megaloblastic anemias, not elsewhere classified	D53.1	1067	65.3242	5.74133	50600.1	No
Melanoma and other malignant neoplasms of skin [C43.51; C43.52; C43.59; C44.300; C44.301; C44.309; C44.501; C44.509]	C43 - C44	824	67.3823	5.35437	57450.1	No
Meningitis, unspecified	G03.9	2068	43.5261	13.4014	150454	No
Meningoencephalitis due to Acanthamoeba (culbertsoni)	B60.11					No
Mesothelioma of other sites	C45.7	397	71.6322	6.08564	60143.6	No
Mesothelioma of pericardium	C45.2	12	64.5833	7.5	150482	No
Mesothelioma of peritoneum	C45.1	212	61.1415	7.58491	88661.8	No
Mesothelioma of pleura	C45.0	528	71.6212	7.35985	91499.4	No
Mesothelioma, unspecified	C45.9	330	73.1818	4.87273	44683.8	No
Metabolic disorder, unspecified	E88.9	529	47.4906	5.8431	55895.7	No
Metabolic encephalopathy	G93.41	114716	71.8441	8.66132	88386	No
Microscopic colitis	K52.83					No
Mixed intestinal helminthiases	B81.4					No
Mixed receptive-expressive language disorder	F80.2	751	36.3018	6.99419	59398.4	No
Mucormycosis, unspecified	B46.5	90	54.1222	16.8667	300537	No
Multi-system degeneration of the autonomic nervous system	G90.3	997	71.9519	7.78728	72633.4	No
Multifocal motor neuropathy	G61.82	22	64.7727	6.36364	96778.5	No
Mushroom-worker's lung	J67.5					No
Myasthenia gravis with (acute) exacerbation	G70.01	1819	59.4983	8.21385	118747	No
Myasthenia gravis without (acute) exacerbation	G70.00	6161	68.2915	5.1365	56589.3	No
Mycosis fungoides, intra-abdominal lymph nodes	C84.03					No
Mycosis fungoides, intrapelvic lymph nodes	C84.06					No
Mycosis fungoides, intrathoracic lymph nodes	C84.02					No
Mycosis fungoides, lymph nodes of axilla and upper limb	C84.04					No
Mycosis fungoides, spleen	C84.07					No
Myelitis, other	G04.89	171	45.0292	10.0819	110412	No
Myoglobinuria	R82.1	298	48.0369	7.35235	94031.1	No
Myxedema coma	E03.5	385	66.3195	10.5766	101270	No
Necrotizing enterocolitis in newborn, unspecified	P77.9	573	0.0052356	59.0763	658955	No
Neoplasm of uncertain behavior [D48.1; D48.2; D48.3; D48.4; D48.4; D48.5; D49.60; D48.61; D48.92; D48.7; D48.9]	D48	1408	56.9553	5.69105	69509.4	No
Neoplasm of uncertain behavior of female genital organs [D39.10; D39.11; D39.12; D39.2]	D39	467	49.2698	3.94004	49949.8	No
Neoplasm of uncertain behavior of lymphoid, hematopoietic and related tissue, unspecified	D47.9	205	67.8195	6.81951	75383.2	No
Neoplasm of uncertain behavior of pineal gland	D44.5	33	42	5.66667	130874	No
Neuroleptic induced parkinsonism	G21.11	314	63.6658	12.9777	68959.4	No
Neurological complications of rubella, other	B06.09					No
Neutropenia due to infection	D70.3	1629	51.7203	8.98343	98367.1	No
Neutropenia, other	D70.8	1285	50.3875	8.78521	92167.4	No
Neutropenia, unspecified	D70.9	24520	50.5024	8.50288	89055.6	No
Newborn affected by maternal nutritional disorders	P00.4	64	0	7.79688	55094.4	No
Noninfective neonatal diarrhea	P78.3	285	0	11.8842	71158.1	No
Nontoxic diffuse goiter	E04.0	71	53.9859	3.46479	53521.5	No
Nontoxic multinodular goiter	E04.2	6535	65.4904	4.42418	51575	No
Nontoxic single thyroid nodule	E04.1	11219	63.8269	4.64765	52585	No
Nutritional anemia, unspecified	D53.9	28220	65.2298	5.68536	51531	No
Obstruction of bile duct	K83.1	22178	53.6109	7.2448	83223	No
Obstructive hydrocephalus	G91.1	4821	46.897	12.9045	201347	No
Obstructive sleep apnea (adult) (pediatric)	G47.33					No
Oral submucous fibrosis	K13.5					No
Osteomyelofibrosis	D47.4	108	68.7037	6.89815	84470.5	No
Osteonecrosis	M87.1					No
Other forms of actinomycosis	A42.89					No
Other forms of leptospirosis	A27.89	65	53.0615	10.2308	83990	No
Other forms of paracoccidioidomycosis	B41.8					No
Pain in limb, hand, foot, fingers and toes	M79.6					No
Pancreatic steatorrhea	K90.3	82	43.5244	7.15854	63048.2	No
Panuveitis [H44.111; H44.112; H44.113; H44.119]	H44.11	83	46.6627	7.10843	60956.6	No
Paracoccidioidomycosis, unspecified	B41.9					No
Paralysis of vocal cords and larynx, bilateral	J38.02	830	51.5554	10.6337	122492	No
Paralysis of vocal cords and larynx, unilateral	J38.01	2711	53.4457	11.1239	141499	No
Paralysis of vocal cords and larynx, unspecified	J38.00	1775	58.8245	7.85296	85906.2	No
Paratyphoid fever	A01.1					No
Pemphigoid, other	L12.8	25	67.52	5.28	43761.8	No
Peritonitis, other	K65.8	2750	57.2931	14.9944	201264	No
Phonological disorder	F80.0	79	16.8136	7.26582	41843.8	No
Plasmacytosis	D72.822	77	58.7532	7.85714	72666.6	No
Plasmodium ovale malaria	B53.0					No
Pneumococcal meningitis	G00.1	260	46.5038	10.5923	119829	No
Pneumoconiosis due to asbestos and other mineral fibers	J61	2267	77.9991	4.97706	48538.3	No
Pneumocystosis	B59	1892	48.1305	12.2125	137517	No
Post-transplant lymphoproliferative disorder (PTLD)	D47.Z1	573	43.8268	10.6684	156372	No
Postencephalitic parkinsonism	G21.3					No
Postherpetic geniculate ganglionitis	B02.21	329	64.7264	5.03343	53213.9	No
Postherpetic myelitis	B02.24	11	74.6364	9.27273	71902.9	No
Postherpetic nervous system involvement, other	B02.29	4124	74.4171	5.81038	53711	No
Postherpetic polyneuropathy	B02.23	212	74.283	5.43868	49255.8	No
Postherpetic trigeminal neuralgia	B02.22	268	68.0309	5.97761	52891.4	No
Postimmunization acute disseminated encephalitis, myelitis and encephalomyelitis	G04.02					No
Postinfectious acute disseminated encephalitis and encephalomyelitis (postinfectious ADEM)	G04.01	103	21.0874	15.1068	138223	No
Postinfectious hypothyroidism	E03.3	17	60.7059	3.52941	50015.3	No
Posttransfusion purpura	D69.51	27	58.0741	17.4074	160124	No
Primary atelectasis of newborn	P28.0	531	0	55.5292	554012	No
Primary hypersomnia	F51.11	24	61.4167	4.95833	41926.4	No
Primary spontaneous pneumothorax	J93.11	1164	44.8256	6.8866	61015.5	No
Progressive multifocal leukoencephalopathy	A81.2	220	50.6035	11.2864	91460.9	No
Pterygium of eye	H11.0	145	55.469	7.36552	67212.7	No
Pulmonary alveolar microlithiasis	J84.02	13	45.3846	7.53846	136134	No
Pulmonary arterial hypertension associated with portal hypertension	I27.2	186421	70.6858	6.35562	68237.8	No
Pulmonary eosinophilia, not elsewhere classified	J82	567	56.3316	13.4832	142700	No
Pulmonary fibrosis, unspecified	J84.10	26411	73.3042	5.6673	56301.4	No
Pulmonary mucormycosis	B46.0	57	52.0526	19.5789	374850	No
Pulmonary paracoccidioidomycosis	B41.0					No
Pure hypercholesterolemia, unspecified	E78.00	62956	68.6355	4.07373	52141.4	No
Pure hyperglyceridemia	E78.1	20260	53.6468	4.3826	51262.3	No
Recrudescent typhus [Brill's disease]	A75.1					No
Respiratory distress syndrome of newborn	P22.0	22053	4.53514e-05	30.3828	243571	No
Retinal detachment [H33.001; H33.002; H33.003; H33.009]	H33.0	38	56.7368	2.86842	50566.6	No
Reversible cerebral vasoconstriction syndrome	I67.8					No
Rhinocerebral mucormycosis	B46.1	30	45.1333	15.0667	232938	No
Rubella encephalitis	B06.01					No
Rubella meningitis	B06.02					No
Rubella with neurological complication, unspecified	B06.00					No
Salmonella arthritis	A02.23					No
Salmonella meningitis	A02.21	17	6.47059	19.8824	149328	No
Salmonella osteomyelitis	A02.24	14	12.1429	7.28571	57381.6	No
Salmonella pneumonia	A02.22					No
Salmonella pyelonephritis	A02.25					No
Salmonella with other localized infection	A02.29	17	61.9412	14.2941	125873	No
Sarcoidosis of lung	D86.0	4092	59.5724	5.43182	54701.8	No
Sarcoidosis of lung with sarcoidosis of lymph nodes	D86.2	207	54.0628	5.43478	60038	No
Sarcoidosis of lymph nodes	D86.1	106	52.1038	5.35849	62284.2	No
Sarcoidosis of other sites	D86.89	1268	55.0877	5.86514	61409.4	No
Sarcoidosis of skin	D86.3	191	56.8534	4.50262	52055.2	No
Sarcoidosis, unspecified	D86.9	9458	59.7214	4.87407	50378.3	No
Scorbutic anemia	D53.2					No
Secondary hyperparathyroidism, not elsewhere classified	E21.1	871	60.946	5.64409	58225.6	No
Secondary parkinsonism due to other external agents	G21.2	13	58.3077	8.38462	46220	No
Secondary Parkinsonism, other	G21.8	37	64.7568	14.2162	160973	No
Secondary pulmonary arterial hypertension	I27.21					No
Secondary sideroblastic anemia due to drugs and toxins	D64.2	22	56.5455	5.54545	49103.8	No
Secondary spontaneous pneumothorax	J93.12	512	58.7793	10.1934	103667	No
Secondary thrombocytopenia, other	D69.59	45338	57.8114	7.13556	78280.5	No
Sepsis of newborn due to anaerobes	P36.5					No
Sepsis of newborn due to other staphylococci	P36.39	225	0	69.7841	706748	No
Sepsis of newborn due to other streptococci	P36.19	86	0	33.1047	298673	No
Sepsis of newborn due to Staphylococcus aureus	P36.2	167	0	70.4012	726256	No
Sepsis of newborn due to streptococcus, group B	P36.0	288	0	22.2708	194240	No
Sepsis of newborn due to unspecified staphylococci	P36.30	68	0	71.8529	706154	No
Sepsis of newborn due to unspecified streptococci	P36.10	23	0	13.6522	147990	No
Sleep apnea, other	G47.39	444	59.3996	4.29279	55339	No
Sleep related hypoventilation in conditions classified elsewhere	G47.36	714	57.1562	6.07423	61628.3	No
Social pragmatic communication disorder	F80.82					No
Specific reading disorder	F81.0	215	22.3116	6.91163	31204.4	No
Specified acute disseminated demyelination, other	G36.8					No
Specified anemias, other	D64.89	9751	56.9399	5.64763	55267.6	No
Specified bacterial intestinal infections, other	A04.8	1557	56.4104	7.57482	74477.8	No
Specified brain damage due to birth injury, other	P11.1	28	0	12.3929	105131	No
Specified cardiac arrhythmias, other	I49.8	4868	58.5931	4.86319	59211.9	No
Specified conduction disorders, other	I45.89	1141	68.1551	6.16389	98742.6	No
Specified degenerative diseases of basal ganglia, other	G23.8	203	60.8768	6.75369	63617.2	No
Specified degenerative diseases of nervous system, other	G31.89	946	65.0219	6.70604	62939.1	No
Specified degenerative disorders of nervous system in diseases classified elsewhere, other	G32.89	94	60.1383	8.53191	58381.1	No
Specified demyelinating diseases of central nervous system, other	G37.8	294	56.96	7.9898	81107.4	No
Specified diseases of blood and blood-forming organs, other	D75.8					No
Specified diseases of blood and blood-forming organs, other	D75.89	7305	61.3773	4.94182	45923.3	No
Specified diseases of liver, other	K76.89	10285	60.2204	6.96218	74908.4	No
Specified disorders of bone, other	M89	2382	53.5726	5.82578	66027.2	No
Specified disorders of brain, other	G93.89	16096	54.8323	7.28048	81704.3	No
Specified disorders of gingiva and edentulous alveolar ridge, other	K06.8	479	49.071	5.86013	62510.3	No
Specified disorders of pancreatic internal secretion, other	E16.8	12	46.4167	4.58333	63777.9	No
Specified disorders of parathyroid gland, other	E21.4	22	50.3182	2.31818	52824.7	No
Specified disorders of the skin and subcutaneous tissue, other	L98.8	2050	52.4861	6.28673	58763.4	No
Specified disorders of thyroid, other	E07.89	510	56.9745	3.97843	39063	No
Specified disorders of white blood cells, other	D72.89	162	56.9159	4.93827	43912.2	No
Specified functional intestinal disorders, other	K59.8	1973	52.1578	8.10445	72349.2	No
Specified hemorrhagic conditions, other	D69.8	43	55.0465	9.46512	93457.4	No
Specified hypothyroidism, other	E03.8	4652	59.8285	5.08098	50437.9	No
Specified infestations, other	B88.8	290	63.2655	6.84483	55846.7	No
Specified intestinal helminthiases, other	B81.8					No
Specified malignant neoplasms of lymphoid, hematopoietic and related tissue, other	C96.Z					No
Specified neoplasms of uncertain behavior of lymphoid, hematopoietic and related tissue, other	D47.Z9	169	66.5266	10.2367	133886	No
Specified noninfective disorders of lymphatic vessels and lymph nodes, other	I89.8	1367	51.2275	10.8164	145407	No
Specified noninfective gastroenteritis and colitis, other	K52.89	4711	59.7833	5.35173	51619.5	No
Specified nonscarring hair loss, other	L65.8	251	36.757	6.84861	78956.2	No
Specified nontoxic goiter, other	E04.8	126	64.4841	5.20635	63951.1	No
Specified nutritional anemias, other	D53.8	189	61.328	8.20635	65304.3	No
Specified peripheral vascular diseases, other	I73.89	1723	66.5734	5.66338	69975.3	No
Specified renal tubulo-interstitial diseases, other	N15.8	65	51.3077	4.96923	42724	No
Speech and language development delay due to hearing loss	F80.4	35	15.3714	3.51429	29723.6	No
Spotted fever due to Rickettsia australis	A77.3					No
Spotted fever due to Rickettsia conorii	A77.1					No
Spotted fever due to Rickettsia rickettsii	A77.0	187	45.631	5.63636	38059.7	No
Spotted fever due to Rickettsia siberica	A77.2					No
Stage 1 necrotizing enterocolitis in newborn	P77.1	132	0	66.8788	691086	No
Stage 2 necrotizing enterocolitis in newborn	P77.2	259	0	57.8571	576131	No
Stage 3 necrotizing enterocolitis in newborn	P77.3	164	0	79.4817	930566	No
Subacute necrotizing myelitis of central nervous system	G37.4					No
Suberosis	J67.3					No
Syringomyelia and syringobulbia	G95.0	1359	37.4518	6.03238	80285.2	No
Systemic sclerosis [M34.0; M34.1; M34.2; M34.81; M34.82; M34.83; M34.89; M34.9]	M34	6121	62.0836	5.88597	63736.5	No
Temporal sclerosis	G93.81	347	38.4994	4.68012	67211	No
Thoracic aortic aneurysm, ruptured	I71.1	269	71.4758	8.85502	222317	No
Thrombocytopenia, unspecified	D69.6	207958	63.0382	6.60727	77320.5	No
Thyrotoxicosis with thyrotoxic crisis or storm, other	E05.81	36	49.3056	8.08333	74596.8	No
Thyrotoxicosis with toxic single thyroid nodule with thyrotoxic crisis or storm	E05.11	13	42.8462	11	106627	No
Thyrotoxicosis with toxic single thyroid nodule without thyrotoxic crisis or storm	E05.10	88	56.6818	3.93182	38335.5	No
Thyrotoxicosis without thyrotoxic crisis or storm, other	E05.80	1209	62.3557	4.866	44587.7	No
Transient neonatal thrombocytopenia	P61.0	7315	0	31.9574	308057	No
Transitory neonatal disorders of thyroid function, not elsewhere classified, other	P72.2	311	0	42.2122	454772	No
Traumatic subdural hemorrhage [S06.5X0A; S06.5X0D; S06.5X0S; S06.5X1A; S06.5X1D; S06.5X1S; S06.5X2A; S06.5X2D; S06.5X2S; S06.5X3A; S06.5X3D; S06.5X3S; S06.5X4A; S06.5X4D; S06.5X4S; S06.5X5A; S06.5X5D; S06.5X5S; S06.5X6A; S06.5X6D; S06.5X6S; S06.5X7A; S06.5X8A; S06.5X9A; S06.5X9D; S06.5X9S]	S06.5	28504	63.4332	7.64052	96571.5	No
Trichostrongyliasis	B81.2					No
Trigeminal neuralgia	G50.0	6281	67.3673	4.45709	49929.7	No
Tropical spastic paraplegia	G04.1	56	56.0179	7.33929	56202.3	No
Tungiasis [sandflea infestation]	B88.1					No
Unspecified adrenocortical insufficiency	E27.40	16213	56.8674	9.41424	107069	No
Unspecified atrial flutter	I48.92	73993	71.0904	6.82923	84597.5	No
Unspecified cleft palate with bilateral cleft lip	Q37.8	273	4.01465	4.96337	51235.4	No
Unspecified cleft palate with unilateral cleft lip	Q37.9	648	4.19563	3.94599	43167.8	No
Unspecified interstitial keratitis, bilateral	H16.303					No
Unspecified interstitial keratitis, left eye	H16.302					No
Unspecified interstitial keratitis, right eye	H16.301					No
Unspecified interstitial keratitis, unspecified eye	H16.309					No
Unspecified malaria	B54	131	39.458	3.9542	36383.2	No
Unspecified malignant neoplasm of anal skin	C44.500					No
Urticaria due to cold and heat	L50.2	16	44.6875	3.5625	25153.7	No
Variant Creutzfeldt-Jakob disease	A81.01					No
Vascular parkinsonism	G21.4	101	77.8119	7.41584	50861.3	No
Ventricular tachycardia	I47.2	73850	67.8803	7.93101	112178	No
Vitamin A deficiency, unspecified	E50.9	354	42.8986	7.22599	71483	No
Vitamin B deficiency, unspecified	E53.9	908	66.3337	5.79736	49730.1	No
Vitamin B12 deficiency anemia, unspecified	D51.9	3925	67.9057	5.48386	50862.7	No
Zygomycoses, other	B46.8	11	54	31.2727	319115	No
Zygomycosis, unspecified	B46.9	13	51.3846	37.0769	661573	No
10q22.3q23.3 microduplication syndrome	Q92.3					Yes
2-methyl-3-hydroxybutyric aciduria (acidemia)	E71.19	46	48.5	5.76087	44349.5	Yes
3-methylglutaconic aciduria	E71.111					Yes
46, XX true hermaphrodite	Q99.1	25	18.64	4.28	43976	Yes
Abnormalities of size and form of teeth	K00.2	16	43.125	7.4375	73934.1	Yes
Absence and agenesis of lacrimal apparatus	Q10.4					Yes
Absence and aplasia of aorta	Q25.41					Yes
Absence and aplasia of testis	Q55.0	38	12.5614	4.36842	69675.5	Yes
Absence of eustachian tube	Q16.2					Yes
Absence of iris	Q13.1	29	17.7586	5.27586	56129.1	Yes
Accessory breast	Q83.1	18	30.2222	2.55556	32599.6	Yes
Accessory finger(s)	Q69.0	1846	0.0390033	4.62893	24711.7	Yes
Accessory lobe of lung	Q33.1					Yes
Accessory nipple	Q83.3	615	0.676423	3.13821	11842.3	Yes
Accessory thumb(s)	Q69.1	182	0.714286	7.21978	52810	Yes
Accessory toe(s)	Q69.2	365	0.509589	5.1863	35741.2	Yes
Achondrogenesis	Q77.0					Yes
Achondroplasia	Q77.4	384	27.0495	7.6901	94431.4	Yes
Achromatopsia	H53.51	11	34.0909	6.09091	101298	Yes
Acrodermatitis continua	L40.2					Yes
Acromegaly and pituitary gigantism	E22.0	332	51.7954	4.19578	67874.1	Yes
Acroosteolysis-keloid-like lesions-premature aging syndrome	E34.8	170	39.7176	4.70588	47533.1	Yes
ACTH-dependent Cushing syndrome	E24.0	125	44.088	5.456	79863.3	Yes
Activated protein C resistance	D68.51	11201	53.1175	4.8218	52818	Yes
Acute adrenal insufficiency	E27.2	977	51.4237	5.86694	59005.4	Yes
Acute and subacute hemorrhagic leukoencephalitis [Hurst]	G36.1					Yes
Acute erythroid leukemia, in relapse	C94.02					Yes
Acute erythroid leukemia, in remission	C94.01					Yes
Acute erythroid leukemia, not having achieved remission	C94.00	51	62.3333	14.6078	180823	Yes
Acute intermittent (hepatic) porphyria	E80.21	236	43.6737	5.33051	77720.4	Yes
Acute interstitial pneumonitis	J84.114	320	65.4844	9.75937	108793	Yes
Acute leukemia of unspecified cell type not having achieved remission	C95.00	499	61.4709	6.7976	83080.2	Yes
Acute leukemia of unspecified cell type, in relapse	C95.02	16	41.25	17.3125	174489	Yes
Acute leukemia of unspecified cell type, in remission	C95.01	59	43.2034	5.76271	74007.2	Yes
Acute lymphoblastic leukemia not having achieved remission	C91.00	6393	27.4708	8.53621	106592	Yes
Acute lymphoblastic leukemia, in relapse	C91.02	1269	28.7857	13.3956	209910	Yes
Acute lymphoblastic leukemia, in remission	C91.01	2818	21.5375	7.01384	92142.1	Yes
Acute megakaryoblastic leukemia not having achieved remission	C94.20	63	20.7143	22.6349	239542	Yes
Acute megakaryoblastic leukemia, in relapse	C94.22					Yes
Acute megakaryoblastic leukemia, in remission	C94.21	38	35.1579	11.6053	102343	Yes
Acute myeloblastic leukemia, in relapse	C92.02	1673	52.1674	16.4381	212636	Yes
Acute myeloblastic leukemia, in remission	C92.01	2031	51.062	10.4072	132574	Yes
Acute myeloblastic leukemia, not having achieved remission	C92.00	8359	60.9257	12.5322	141146	Yes
Acute myelomonocytic leukemia, in relapse	C92.52	37	47.027	11.8919	102025	Yes
Acute myelomonocytic leukemia, in remission	C92.51	63	44.6032	12	117004	Yes
Acute myelomonocytic leukemia, not having achieved remission	C92.50	223	59.9417	17.1076	181776	Yes
Acute nephritic syndrome with diffuse mesangiocapillary glomerulonephritis	N00.5					Yes
Adenosine deaminase [ADA] deficiency	D81.3	13	9.61538	7.84615	153215	Yes
Adrenocortical overactivity, other	E27.0	57	27.4561	6.89474	91437.2	Yes
Adrenogenital disorder, unspecified	E25.9					Yes
Adrenoleukodystrophy, neonatal	E71.511					Yes
Adult pulmonary Langerhans cell histiocytosis	J84.82	55	51.8182	5.38182	54726.5	Yes
Adult-onset Still's disease	M06.1	236	49.2966	7.01695	66176.4	Yes
Agenesis and aplasia of uterus	Q51.0	36	36.8889	4.80556	59092.3	Yes
Agenesis and underdevelopment of nose	Q30.1	19	5.52632	14.3158	101449	Yes
Agenesis of lung	Q33.3	63	23.3651	10.0476	120016	Yes
Agenesis, aplasia and hypoplasia of gallbladder	Q44.0	25	37.72	7.08	61203.6	Yes
Agenesis, aplasia and hypoplasia of pancreas	Q45.0					Yes
Alagille’s syndrome and congenial malformations of liver	Q44.7	250	11.62	13.152	184296	Yes
Albinism, unspecified	E70.30	106	35.6415	6.43396	41578.1	Yes
Allergic purpura	D69.0	754	30.439	5.32626	47246.6	Yes
Alopecia universalis	L63.1					Yes
Alpers syndrome	G31.81	18	16.5556	6.38889	68644.3	Yes
Alpha thalassemia	D56.0	505	38.9406	5.61782	57240	Yes
Alpha-1-antitrypsin deficiency	E88.01	1855	56.0379	5.40377	56309.8	Yes
Alport syndrome	Q87.81	580	40.6293	4.65172	63147.6	Yes
Alveolar capillary dysplasia with vein misalignment	J84.843					Yes
Alzheimer's disease with early onset	G30.0	1738	74.5414	6.89356	46410.8	Yes
Amyelia	Q06.0					Yes
Amyloidosis, other	E85.8	308	67.7338	7.96429	81493.8	Yes
Amyloidosis, unspecified	E85.9	1161	67.4823	7.32472	73611.1	Yes
Amyotrophic lateral sclerosis	G12.21	2417	64.7501	7.05409	69632.8	Yes
Androgen insensitivity syndrome, unspecified	E34.50	17	35	3.70588	32127.1	Yes
Anemia due to disorders of glycolytic enzymes	D55.2	42	31.0238	3.02381	28883.2	Yes
Anemia due to disorders of nucleotide metabolism	D55.3					Yes
Anemia due to enzyme disorder, unspecified	D55.9	36	60.25	4.80556	41000.2	Yes
Anemia due to glucose-6-phosphate dehydrogenase [G6PD] deficiency	D55.0	691	30.2301	6.23878	64024.3	Yes
Anemia due to other disorders of glutathione metabolism	D55.1	29	45.8966	4.96552	45571.9	Yes
Anemias due to enzyme disorders, other	D55.8					Yes
Ankyloglossia	Q38.1	14122	0.0923131	3.23516	13135.1	Yes
Annular pancreas	Q45.1	97	22.6701	16.0928	142560	Yes
Anodontia	K00.0	118	53.4068	5.38983	58972.3	Yes
Anomalous origin of subclavian artery	Q25.48					Yes
Anomalous portal venous connection	Q26.5	18	33.7222	8.77778	104999	Yes
Anomalous pulmonary venous connection, unspecified	Q26.4	50	24.21	10.12	148597	Yes
Anonychia	Q84.3					Yes
Anophthalmos, other	Q11.1	70	20.1	6.61429	58375	Yes
Antenatal Bartter syndrome	E26.8					Yes
Antibody deficiency with near-normal immunoglobulins or with hyperimmunoglobulinemia	D80.6	38	44	5.60526	52962.4	Yes
Aortopulmonary septal defect	Q21.4	25	3.72	19.84	335404	Yes
Aplastic anemia due to other external agents	D61.2	50	48.08	8.58	95729.6	Yes
Aplastic anemia, unspecified	D61.9	1740	57.1523	7.9523	99365.7	Yes
Arcuate uterus	Q51.810	332	30.3524	3.58133	25980.6	Yes
Argininemia	E72.21	17	8.23529	7.94118	128879	Yes
Arginosuccinic aciduria	E72.22	13	5.23077	7.92308	173756	Yes
Arhinencephaly	Q04.1					Yes
Arnold-Chiari syndrome with hydrocephalus	Q07.02	160	22.2	6.41875	81457.9	Yes
Arnold-Chiari syndrome with spina bifida	Q07.01	165	23.7939	8.15758	76127.8	Yes
Arnold-Chiari syndrome with spina bifida and hydrocephalus	Q07.03	499	13.2794	10.4649	112313	Yes
Arnold-Chiari syndrome without spina bifida or hydrocephalus	Q07.00	569	34.9077	3.9297	45333.5	Yes
Aromatase deficiency	E25.8					Yes
Arteriovenous malformation of cerebral vessels	Q28.2	1721	47.3475	6.67577	123791	Yes
Arteriovenous malformation of digestive system vessel	Q27.33	3164	72.7318	4.91689	49927	Yes
Arteriovenous malformation of renal vessel	Q27.34	14	53	4.78571	77243.4	Yes
Arteriovenous malformation of vessel of lower limb	Q27.32	78	38.5128	4.34615	93404.9	Yes
Arteriovenous malformation of vessel of upper limb	Q27.31	51	42.8039	3.82353	82133.2	Yes
Arteriovenous malformation, other site	Q27.39	423	47.0355	4.97163	84342.1	Yes
Arteriovenous malformation, site unspecified	Q27.30	442	66.3032	5.73303	61953.3	Yes
Asperger's syndrome	F84.5	2531	27.2748	6.42949	45780.2	Yes
Asymptomatic premature menopause	E28319	77	44.987	3.72727	37276.6	Yes
Ataxic cerebral palsy	G80.4	60	31.75	7.31667	71546.8	Yes
Athetoid cerebral palsy	G80.3	128	24.5675	6.05469	61893	Yes
Atresia and stenosis of urethra and bladder neck, other	Q64.39	33	16.3333	16.9091	119538	Yes
Atresia of bile ducts	Q44.2	414	8.31834	10.7357	163061	Yes
Atresia of esophagus with tracheo-esophageal fistula	Q39.1	275	4.76209	35.8475	466525	Yes
Atresia of esophagus without fistula	Q39.0	136	14.375	24.2794	266485	Yes
Atresia of foramina of Magendie and Luschka	Q03.1	617	15.124	8.93386	88450.6	Yes
Atrioventricular septal defect	Q21.2	1189	5.53785	16.0177	238662	Yes
Autoimmune hemolytic anemias, other	D59.1	2692	60.1241	7.18462	85069.7	Yes
Autoimmune polyendocrinopathy	E31.0	147	39.7619	4.42857	44440.6	Yes
Autosomal dominant prognathism	M26.19					Yes
Autosomal dominant progressive nephropathy with hypertension	I15.1	379	31.0062	6.94195	81607.6	Yes
Autosomal recessive ocular albinism	E70.311					Yes
Bangstad syndrome	E31.8	12	45.8333	9.33333	113727	Yes
Barth syndrome	E78.71	15	9.73333	16.5333	162229	Yes
Bartter's syndrome	E26.81	242	37.6157	4.45868	39448.4	Yes
Beta thalassemia	D56.1	867	44.9366	5.26644	56301.4	Yes
Bicornate uterus	Q51.3	1967	29.5613	3.16929	24073.8	Yes
Biotin-dependent carboxylase deficiency	D81.81					Yes
Biotin-dependent carboxylase deficiency, other	D81.818	11	37	2.72727	30474.8	Yes
Biotin-dependent carboxylase deficiency, unspecified	D81.819					Yes
Biotinidase deficiency	D81.810	15	5.8	10.2	83766.9	Yes
Blue sclera	Q13.5					Yes
Branched-chain organic acidurias, other	E71.118					Yes
Brazilian pemphigus [fogo selvagem]	L10.3					Yes
Café au lait spots	L81.3	841	1.85268	3.49703	19247.8	Yes
Calvarial doughnut lesions-bone fragility syndrome	M85.8					Yes
Centronuclear myopathy, other	G71.228					Yes
Cerebral amyloid angiopathy	I68.0	1272	76.3758	6.48585	62253.2	Yes
Cerebral aneurysm, nonruptured	I67.1	10144	63.5039	5.29387	99520.2	Yes
Cerebral palsy, other	G80.8	1858	30.364	5.69214	55323.9	Yes
Cervical duplication	Q51.820	17	29.4706	3.58824	26811.7	Yes
Cervical spina bifida with hydrocephalus	Q05.0	14	20.8571	5.71429	56526.6	Yes
Cervical spina bifida without hydrocephalus	Q05.5	20	40.35	3.55	43458.8	Yes
Charcot Marie Tooth disease, all types	G60.0	1656	58.901	5.06763	51014.6	Yes
Childhood disintegrative disorder	F84.3					Yes
Chimera 46, XX/46, XY	Q99.0	13	22.4615	7.76923	135617	Yes
Choanal atresia	Q30.0	275	1.8463	11.4836	128785	Yes
Chondrocalcinosis, other	M11.2					Yes
Chondrodysplasia punctata	Q77.3	23	12.4348	5.56522	46888	Yes
Chondroectodermal dysplasia	Q77.6	16	9.9375	6.3125	108445	Yes
Chorea, other	G25.5	514	55.6498	7.49222	67717.3	Yes
Choroidal dystrophy (central areolar) (generalized) (peripapillary)	H31.22					Yes
Choroideremia	H31.21					Yes
Chromosome replaced with ring, dicentric or isochromosome	Q93.2	17	7.82353	8.76471	72450.9	Yes
Chronic bullous disease of childhood	L12.2					Yes
Chronic eosinophilic leukemia	D47.5					Yes
Chronic myeloid leukemia, BCR/ABL-positive, in relapse	C92.12	103	48.6214	10.3301	113048	Yes
Chronic myeloid leukemia, BCR/ABL-positive, in remission	C92.11	627	62.6842	6.80702	80646	Yes
Chronic myeloid leukemia, BCR/ABL-positive, not having achieved remission	C92.10	3712	64.6131	6.28152	68244.5	Yes
Chronic myeloproliferative disease	D47.1	669	71.4529	7.70852	83143.2	Yes
Chronic tubulo-interstitial nephritis, other	N11.8	140	54.4786	6.80714	79126.3	Yes
Citrullinemia	E72.23	29	9.72414	5.82759	216311	Yes
Cloacal exstrophy of urinary bladder	Q64.12	45	8.11111	11.5556	141589	Yes
Cluster headache syndrome, unspecified, intractable	G44.001	53	46.1698	4.20755	32724.9	Yes
Cluster headache syndrome, unspecified, not intractable	G44.009	678	54.4602	4.20206	42294.5	Yes
Coarctation of aorta	Q251	1370	11.2159	13.6113	238495	Yes
Coloboma of iris	Q13.0	195	8.11538	9.95897	110089	Yes
Coloboma of lens	Q12.2	12	0.333333	59.6667	509702	Yes
Color vision deficiencies, other	H53.59	15	55.1333	3.53333	34393.5	Yes
Combined immunodeficiencies, other	D81.89	68	42.2647	10.8088	177903	Yes
Combined immunodeficiency, unspecified	D81.9	243	26.2788	17.5113	247309	Yes
Common arterial trunk	Q20.0	163	6.53374	18.5839	475393	Yes
Complete androgen insensitivity syndrome	E34.51					Yes
Congenital absence and aplasia of penis	Q55.5					Yes
Congenital absence and malformations of spleen	Q89.0					Yes
Congenital absence of (ear) auricle	Q16.0	24	7.16667	7.54167	73133.6	Yes
Congenital absence of breast with absent nipple	Q83.0					Yes
Congenital absence of vagina	Q52.0	39	20.7692	5.89744	79616.8	Yes
Congenital absence, atresia and stenosis of anus with fistula	Q42.2	248	0.270161	9.64919	163946	Yes
Congenital absence, atresia and stenosis of anus without fistula	Q42.3	743	3.57706	11.3299	143752	Yes
Congenital absence, atresia and stenosis of large intestine, part unspecified	Q42.9	28	6.57143	25.6786	271711	Yes
Congenital absence, atresia and stenosis of other parts of large intestine	Q42.8	101	42.1287	14.1782	112788	Yes
Congenital absence, atresia and stenosis of rectum with fistula	Q42.0	13	0.230769	11.2308	172628	Yes
Congenital absence, atresia and stenosis of rectum without fistula	Q42.1	22	21.7727	6.90909	91501.1	Yes
Congenital absence, atresia and stricture of auditory canal (external)	Q16.1	94	5.5076	7.29787	75229	Yes
Congenital adrenogenital disorders associated with enzyme deficiency	E25.0	413	19.3535	7.41404	65296.5	Yes
Congenital agranulocytosis	D70.0	240	9.92917	26.5167	241849	Yes
Congenital alopecia	Q84.0	19	1.84211	8.68421	70119.9	Yes
Congenital and developmental myasthenia	G70.2	23	19.3478	10.5652	82884.7	Yes
Congenital and hereditary thrombocytopenia purpura	D69.42	205	12.6341	24.2293	230355	Yes
Congenital aneurysm of aorta	Q25.43	70	56.6143	9.58571	234060	Yes
Congenital aphakia	Q12.3					Yes
Congenital bladder neck obstruction	Q64.31	47	4.7234	8.76596	103182	Yes
Congenital bowing of femur	Q68.3	13	15	6.30769	80473.3	Yes
Congenital bowing of long bones of leg, unspecified	Q68.5	15	5.93333	13.8667	82266.7	Yes
Congenital bowing of tibia and fibula	Q68.4	32	8.28125	5.3125	61625.9	Yes
Congenital bronchiectasis	Q33.4	16	47.875	5.6875	93648.8	Yes
Congenital bronchomalacia	Q32.2	275	4.41212	28.5336	442581	Yes
Congenital bullous ichthyosiform erythroderma	Q80.3					Yes
Congenital cataract	Q12.0	179	16.6869	8.41341	76194.9	Yes
Congenital cauda equina malformations, other	Q06.3					Yes
Congenital central alveolar hypoventilation syndrome	G47.35	186	31.7867	6.84409	84015.4	Yes
Congenital cerebral cysts	Q04.6	1409	11.3924	18.5515	163290	Yes
Congenital corneal malformations, other	Q13.4	46	11.7174	14.0217	145371	Yes
Congenital corneal opacity	Q13.3	18	0.444444	9.77778	114476	Yes
Congenital coxa valga	Q65.81	20	11	3	64681.7	Yes
Congenital coxa vara	Q65.82	22	22.9545	3	64876.3	Yes
Congenital cutaneous mastocytosis	Q82.2	220	47.9545	5.36364	54985.5	Yes
Congenital cystic lung	Q33.0	209	8.01134	9.88995	117006	Yes
Congenital deformities of skull, face and jaw, other	Q67.4	175	4.09143	6.86286	83113.3	Yes
Congenital deformity of finger(s) and hand	Q68.1	220	15.7958	9.91818	97861.4	Yes
Congenital deformity of knee	Q68.2	156	14.6859	6.36538	61724	Yes
Congenital diaphragmatic hernia	Q79.0	504	13.2591	19.6296	352373	Yes
Congenital dilatation of esophagus	Q39.5	14	37.5	4.57143	50556.7	Yes
Congenital dilation of aorta	Q25.44					Yes
Congenital displaced lens	Q12.1					Yes
Congenital diverticulum of esophagus	Q39.6	296	68.7365	9.72635	104887	Yes
Congenital dyserythropoietic anemia	D64.4	28	39.2143	6.28571	81488.3	Yes
Congenital ectropion	Q10.1					Yes
Congenital entropion	Q10.2					Yes
Congenital fistula of rectum and anus	Q43.6	16	0.1875	8.5	89004	Yes
Congenital fistulae between uterus and digestive and urinary tracts	Q51.7					Yes
Congenital functional disorders of colon, other	Q43.2	11	21.2727	8.09091	89189.1	Yes
Congenital glaucoma	Q15.0	145	22.8345	7.91034	86116	Yes
Congenital heart block	Q24.6	232	20.3664	10.4009	187472	Yes
Congenital hydrocephalus, other	Q03.8	200	8.55333	22.0911	252039	Yes
Congenital hydrocephalus, unspecified	Q03.9	1489	15.8844	9.69536	102502	Yes
Congenital hypoplasia and dysplasia of lung	Q33.6	761	4.93113	23.3842	364992	Yes
Congenital hypothyroidism with diffuse goiter	E03.0	28	51.875	5.85714	69923.5	Yes
Congenital hypothyroidism without goiter	E03.1	1050	20.9657	12.216	127899	Yes
Congenital ichthyosis, other	Q80.8	12	17.6667	6.08333	38455.9	Yes
Congenital ichthyosis, unspecified	Q80.9	130	39.8077	7.13077	65808.2	Yes
Congenital insufficiency of aortic valve	Q23.1	6029	44.3115	7.92538	147865	Yes
Congenital isolated ACTH deficiency	E23.6	738	50.9593	5.01626	64651.1	Yes
Congenital laryngomalacia	Q31.5	2419	1.66229	12.0128	123718	Yes
Congenital lens malformation, unspecified	Q12.9					Yes
Congenital lens malformations, other	Q12.8					Yes
Congenital leukonychia	Q84.4					Yes
Congenital malformation of aorta unspecified	Q25.40	15	31.4	11.3333	247977	Yes
Congenital malformation of aortic and mitral valves, unspecified	Q23.9	42	26.9048	9.90476	164170	Yes
Congenital malformation of brain, unspecified	Q04.9	217	23.5484	7.43318	85094.8	Yes
Congenital malformation of cardiac chambers and connections, unspecified	Q20.9	12	14.25	7.91667	223651	Yes
Congenital malformation of cardiac septum, unspecified	Q21.9	98	41.5918	5.96939	118569	Yes
Congenital malformation of choroid	Q14.3					Yes
Congenital malformation of circulatory system, unspecified	Q28.9	38	22.7368	4.02632	46301.6	Yes
Congenital malformation of digestive system, unspecified	Q45.9	16	32.3125	7	63515.9	Yes
Congenital malformation of ear causing impairment of hearing, unspecified	Q16.9	22	6.13636	3.22727	25598.4	Yes
Congenital malformation of ear ossicles	Q16.3					Yes
Congenital malformation of esophagus, unspecified	Q39.9	85	72.8235	5.90588	62386.3	Yes
Congenital malformation of eye, unspecified	Q15.9	26	22.3077	9.65385	34000.2	Yes
Congenital malformation of great arteries, unspecified	Q25.9					Yes
Congenital malformation of great vein, unspecified	Q26.9	37	18.1351	21.7568	321977	Yes
Congenital malformation of heart, unspecified	Q24.9	1044	22.4167	5.91858	68157.5	Yes
Congenital malformation of inner ear	Q16.5	11	18	5.81818	55224.5	Yes
Congenital malformation of knee	Q74.1	125	40.896	2.76	48894.2	Yes
Congenital malformation of larynx, unspecified	Q31.9					Yes
Congenital malformation of nervous system, unspecified	Q07.9	140	16.5695	9.23571	119672	Yes
Congenital malformation of nose, unspecified	Q30.9	41	4.17073	2.2439	28087.8	Yes
Congenital malformation of optic disc	Q14.2	36	8.16667	13.5833	152527	Yes
Congenital malformation of orbit	Q10.7	13	19	4.53846	117214	Yes
Congenital malformation of peripheral vascular system, unspecified	Q27.9	264	30.5303	5.02652	63402.3	Yes
Congenital malformation of posterior segment of eye, unspecified	Q14.9					Yes
Congenital malformation of retina	Q14.1	48	17.2708	27.2083	176219	Yes
Congenital malformation of spinal cord, unspecified	Q06.9	34	27.3824	4.11765	64238.7	Yes
Congenital malformation of sternum	Q76.7	29	7.2069	5.24138	93528.5	Yes
Congenital malformation of tricuspid valve, unspecified	Q22.9	12	2.5	24.5833	646265	Yes
Congenital malformation of vitreous humor	Q14.0					Yes
Congenital malformation syndromes due to known exogenous causes, other	Q86.8	85	5.01176	11.6706	104498	Yes
Congenital malformation syndromes involving early overgrowth	Q87.3	197	9.90798	9.56853	136471	Yes
Congenital malformation syndromes predominantly affecting facial appearance	Q87.0	1073	8.76004	8.87325	99355.2	Yes
Congenital malformation syndromes predominantly associated with short stature	Q87.1	1056	23.0641	8.59197	99323.8	Yes
Congenital malformation syndromes predominantly involving limbs	Q87.2	725	19.6485	7.75862	100729	Yes
Congenital malformation syndromes with other skeletal changes, other	Q87.5	115	1.24348	23.4696	168176	Yes
Congenital malformations of anterior segment of eye, other	Q13.89					Yes
Congenital malformations of aorta, other	Q25.4	935	11.5964	16.0909	252231	Yes
Congenital malformations of aorta, other	Q25.49	54	28.4815	13.9444	260627	Yes
Congenital malformations of aortic and mitral valves, other	Q23.8	181	15.2718	9.50829	174237	Yes
Congenital malformations of bladder and urethra, other	Q64.79	135	11.7926	5.11111	47027.8	Yes
Congenital malformations of bony thorax, other	Q76.8	11	8.45455	10.9091	98461.1	Yes
Congenital malformations of bronchus, other	Q32.4	60	24.4405	13.4167	162788	Yes
Congenital malformations of cardiac chambers and connections, other	Q20.8	127	18.1654	9.59843	136646	Yes
Congenital malformations of cardiac septa, other	Q21.8	58	28.8621	6.94828	93198.2	Yes
Congenital malformations of cervix, other	Q51.828	15	42.1333	3.2	34069.7	Yes
Congenital malformations of corpus callosum	Q04.0	1230	9.1478	10.3108	115100	Yes
Congenital malformations of esophagus, other	Q39.8	118	56.339	6.91525	109826	Yes
Congenital malformations of eyelid, other	Q10.3	118	3.04237	10.9831	125728	Yes
Congenital malformations of gallbladder, other	Q44.1	133	43.4887	6.49624	129880	Yes
Congenital malformations of great veins, other	Q26.8	299	17.7996	14.5151	300579	Yes
Congenital malformations of hair, other	Q84.2	196	0.770408	3.63265	18198.2	Yes
Congenital malformations of intestinal fixation	Q43.3	1233	28.4071	14.8681	168784	Yes
Congenital malformations of iris, other	Q13.2	25	16.16	6.8	117758	Yes
Congenital malformations of lacrimal apparatus, other	Q10.6	41	3.36585	7.78049	70027.5	Yes
Congenital malformations of larynx, other	Q31.8	208	4.97464	10.875	116603	Yes
Congenital malformations of lips, not elsewhere classified	Q38.0	145	0.462069	3.01379	12417.8	Yes
Congenital malformations of lower limb(s), including pelvic girdle, other	Q74.2	493	13.6004	5.20554	48190	Yes
Congenital malformations of lung, other	Q33.8	119	6.55808	21.2941	209719	Yes
Congenital malformations of middle ear, other	Q16.4					Yes
Congenital malformations of mouth, other	Q38.6	73	9.06849	2.83562	18994.2	Yes
Congenital malformations of musculoskeletal system, other	Q79.8	215	20.4977	7.73953	88933.4	Yes
Congenital malformations of nails, other	Q84.6	38	18.2368	8.65789	64088.6	Yes
Congenital malformations of nose, other	Q30.8	101	3.92079	7.90099	70283.3	Yes
Congenital malformations of other endocrine glands	Q89.2	295	28.1424	4.88814	49792.6	Yes
Congenital malformations of other great arteries, other	Q25.8	93	9.42473	11.7527	157975	Yes
Congenital malformations of palate, not elsewhere classified	Q38.5	165	4.09091	7.4303	56304.2	Yes
Congenital malformations of pancreas and pancreatic duct, other	Q45.3	735	49.2898	5.66803	51718.9	Yes
Congenital malformations of penis, other	Q55.6					Yes
Congenital malformations of posterior segment of eye, other	Q14.8	12	4.75	18.5833	207333	Yes
Congenital malformations of renal artery, other	Q27.2	76	48.6842	5.27632	89892.1	Yes
Congenital malformations of salivary glands and ducts	Q38.4	29	7.72414	6.27586	43144.6	Yes
Congenital malformations of spine, not associated with scoliosis, other	Q76.49					Yes
Congenital malformations of tongue, other	Q38.3	121	10.562	5.03306	43607.8	Yes
Congenital malformations of trachea, other	Q32.1	100	17.7084	18	370478	Yes
Congenital malformations of tricuspid valve, other	Q22.8	1052	2.75285	23.9287	306329	Yes
Congenital malformations of upper limb(s), including shoulder girdle, other	Q74.0	401	14.6933	7.01621	65307.5	Yes
Congenital malformations of uterus and cervix, other	Q51.8					Yes
Congenital malformations of uterus, other	Q51.81					Yes
Congenital malformations of uterus, other	Q51.818	230	30.287	3.51739	30004.4	Yes
Congenital malformations of vas deferens, epididymis, seminal vesicles and prostate, other	Q55.4	16	32.6875	7.3125	88165.7	Yes
Congenital megaureter	Q62.2	159	8.84277	5.38365	70545.5	Yes
Congenital methemoglobinemia	D74.0	14	35.3571	9.64286	138734	Yes
Congenital mitral stenosis	Q23.2	274	8.91971	17.0474	310655	Yes
Congenital morphological disturbances of hair, not elsewhere classified	Q84.1					Yes
Congenital myopathies	G71.2	217	14.8478	11.9217	161739	Yes
Congenital non-neoplastic nevus	Q82.5	7667	0.361423	3.00848	11587.6	Yes
Congenital nonprogressive ataxia	G11.0					Yes
Congenital pancreatic cyst	Q45.2					Yes
Congenital perforated nasal septum	Q30.3					Yes
Congenital pharyngeal pouch	Q38.7	16	55.3125	6.875	80168.4	Yes
Congenital phlebectasia	Q27.4					Yes
Congenital posterior urethral valves	Q64.2	318	5.58805	11.0063	121237	Yes
Congenital prolapse of urethra	Q64.71					Yes
Congenital prolapse of urinary meatus	Q64.72					Yes
Congenital ptosis	Q10.0	93	23.6043	8.21505	81548.6	Yes
Congenital pulmonary valve insufficiency	Q22.2	267	10.1011	15.9975	288811	Yes
Congenital pulmonary valve stenosis	Q22.1	1114	7.32944	16.317	199918	Yes
Congenital renal artery stenosis	Q27.1	20	19.15	14.75	232050	Yes
Congenital scoliosis due to congenital bony malformation	Q76.3	159	11.1384	10.9937	190035	Yes
Congenital stenosis and stricture of esophagus	Q39.3	92	27.0965	19.6522	235993	Yes
Congenital stenosis and stricture of lacrimal duct	Q10.5	615	0.0539413	5.88618	31404.1	Yes
Congenital stenosis of aortic valve	Q23.0	578	30.8322	9.89619	195424	Yes
Congenital stenosis of bronchus	Q32.3					Yes
Congenital stenosis of vena cava	Q26.0	11	22.1818	6.27273	97497.1	Yes
Congenital stricture of urethra	Q64.32	28	42.5	6.78571	61313.9	Yes
Congenital stricture of urinary meatus	Q64.33	20	24.75	6	76903.6	Yes
Congenital subaortic stenosis	Q24.4	299	21.6254	8.04682	189393	Yes
Congenital subglottic stenosis	Q31.1	149	3.30882	26.9799	343054	Yes
Congenital tracheo-esophageal fistula without atresia	Q39.2	92	3.07609	12.5761	128784	Yes
Congenital tracheomalacia	Q32.0	652	3.62908	18.623	219764	Yes
Congenital tricuspid stenosis	Q22.4	335	9.51343	11.0746	205850	Yes
Congenital vertical talus deformity, left foot	Q66.82	28	5.78571	9.03571	85386.3	Yes
Congenital vertical talus deformity, right foot	Q66.81	20	2.6	9.4	106813	Yes
Congenital vertical talus deformity, unspecified foot	Q66.80					Yes
Congenital vesico-uretero-renal reflux	Q62.7	434	3.47753	10.6406	103545	Yes
Conn's syndrome	E26.01	125	54.856	4.08	47770.3	Yes
Constitutional aplastic anemia, other	D61.09	163	30.8683	13.9755	157547	Yes
Constitutional megaloblastic anemia due to folate metabolism disorder	D52.8	65	58.7231	9.15385	67478.3	Yes
Constitutional megaloblastic anemia due to vitamin B12 metabolism disorder	D51.3	681	67.4728	5.56681	51700.3	Yes
Constitutional red blood cell aplasia	D61.01	149	36.8591	8.5302	152557	Yes
Constitutional tall stature	E34.4	12	18.5833	4.33333	44822.9	Yes
Cor triatriatum	Q24.2	77	25.5584	11.961	153557	Yes
Cori disease	E74.03	15	13.1333	6.33333	43933.3	Yes
Cowden syndrome and other phakomatoses	Q85.8	656	40.0625	5.35213	63821.4	Yes
Cranio-osteoarthropathy	M89.40					Yes
Craniodiaphyseal dysplasia	M85.2	66	60.6061	5.9697	79086.2	Yes
Craniofacial dysostosis	Q75.1	103	15.5728	4.81553	94229.9	Yes
Craniosynostosis	Q75.0	1203	2.44165	5.14963	89495	Yes
Crigler-Najjar syndrome	E80.5	19	25.8421	8.31579	111993	Yes
Critical illness myopathy	G72.81	5022	65.7778	18.3031	200917	Yes
Cyclic neutropenia	D70.4	328	43.8171	6.80183	79134.5	Yes
Cystic disease of liver	Q44.6	721	58.2178	6.37725	76031.2	Yes
Cystic eyeball	Q11.0					Yes
Cystic fibrosis with other intestinal manifestations	E84.19	981	20.8214	9.75739	106665	Yes
Cystic fibrosis with other manifestations	E84.8	1520	25.1002	10.2441	109862	Yes
Cystic fibrosis with pulmonary manifestations	E84.0	4137	23.1908	10.2449	106610	Yes
Cystic fibrosis, unspecified	E84.9	1457	29.17	6.27591	65729.7	Yes
Cystic kidney disease, unspecified	Q61.9	579	60.3696	6.27634	71704	Yes
Cystinosis	E72.04	53	20.5283	6.16981	65425.2	Yes
Cystinuria	E72.01	53	34.3208	4.58491	68893.5	Yes
Defects in glycoprotein degradation	E77.1	21	31.619	10.2381	125921	Yes
Defects in post-translational modification of lysosomal enzymes	E77.0	30	26.5333	7.7	109526	Yes
Defects in the complement system	D84.1	442	43.19	4.38009	60922.9	Yes
Defects of catalase and peroxidase	E80.3					Yes
Deletion from autosomes, unspecified	Q93.9	147	19.7911	8.4898	96032.2	Yes
Deletion of short arm of chromosome 4	Q93.3	129	6.5814	9.43411	83115.3	Yes
Deletion of short arm of chromosome 5	Q93.4	102	14.7843	9	75980.4	Yes
Deletions from the autosomes, other	Q93.89	645	10.257	9.02326	110817	Yes
Deletions of part of a chromosome, other	Q93.5	320	13.2016	6.66875	75231.9	Yes
Deletions with other complex rearrangements	Q93.7					Yes
Delta-beta thalassemia	D56.2	15	34.3333	5.46667	57600.6	Yes
Dementia with Lewy bodies	G31.83	6425	78.6609	6.63505	44647	Yes
Dermatomyositis with myopathy, other	M33.12	21	53.2381	14.619	185341	Yes
Dermatomyositis with other organ involvement, other	M33.19	27	54.5185	8.74074	68649.9	Yes
Dermatomyositis with respiratory involvement, other	M33.11	30	56.5	12.2333	174167	Yes
Dermatomyositis, organ involvement, other or unspecified	M33.10	26	53.9615	5.34615	63535.3	Yes
Deuteranomaly	H53.53					Yes
Dextrocardia	Q24.0	603	27.5916	9.3686	152646	Yes
Di George's syndrome	D82.1	796	9.74644	11.6572	181383	Yes
Diastematomyelia	Q06.2	30	31.2667	7.43333	101940	Yes
Diastrophic dysplasia	Q77.5	15	42.6	7.53333	79984.1	Yes
Diffuse (eosinophilic) fasciitis	M35.4	25	54.96	5.8	57283.6	Yes
Diffuse large B-cell lymphoma [C83.30; C83.31; C83.32; C83.33; C83.34; C83.35; C83.36; C83.37; C83.38; C83.39]	C83.3	13762	62.2988	7.32968	86086.8	Yes
Dihydropteridine reductase deficiency	E70.1	131	34.8626	6.25954	44965.7	Yes
Discoid lupus erythematosus	L93.0	2721	56.3477	4.46711	47740.6	Yes
Discordant atrioventricular connection	Q20.5	147	18.3469	12.0408	223914	Yes
Discordant ventriculoarterial connection	Q20.3	792	8.32828	14.9684	299607	Yes
Disorder of amino-acid metabolism, unspecified	E72.9	24	31.9167	11.5833	154672	Yes
Disorder of aromatic amino-acid metabolism, unspecified	E70.9					Yes
Disorder of bile acid and cholesterol metabolism, unspecified	E78.70	24	50.375	2.58333	36650.5	Yes
Disorder of bilirubin metabolism, unspecified	E80.7	1583	52.5176	5.37713	56625.8	Yes
Disorder of branched-chain amino-acid metabolism, unspecified	E71.2					Yes
Disorder of carbohydrate metabolism, unspecified	E74.9					Yes
Disorder of copper metabolism, unspecified	E83.00					Yes
Disorder of fatty-acid metabolism	E71.30					Yes
Disorder of fructose metabolism, unspecified	E74.10	47	43.5957	4.44681	49647.3	Yes
Disorder of glycine metabolism, unspecified	E72.50					Yes
Disorder of glycoprotein metabolism, unspecified	E77.9					Yes
Disorder of iron metabolism, unspecified	E83.10	87	42.8046	5.09195	56844.4	Yes
Disorder of phosphorus metabolism, unspecified	E83.30	584	57.5599	6.4589	58898.2	Yes
Disorder of pituitary gland, unspecified	E23.7	226	54.1504	4.69469	52764.7	Yes
Disorder of purine and pyrimidine metabolism, unspecified	E79.9					Yes
Disorder of tyrosine metabolism, unspecified	E70.20					Yes
Disorder of urea cycle metabolism, unspecified	E72.20	6746	56.8621	8.08252	77258.5	Yes
Disorders of amino-acid transport, other	E72.09	192	36.3594	9.47917	102924	Yes
Disorders of amino-acid transport, unspecified	E72.00					Yes
Disorders of aromatic amino-acid metabolism, other	E70.8					Yes
Disorders of bile acid and cholesterol metabolism, other	E78.79					Yes
Disorders of bilirubin metabolism, other	E80.6	9747	52.1801	5.56479	60738.6	Yes
Disorders of calcium metabolism, other	E83.59	1039	49.5563	7.5717	69260.7	Yes
Disorders of copper metabolism, other	E83.09	39	9.89103	7.53846	63076.9	Yes
Disorders of endocrine glands in diseases classified elsewhere	E35					Yes
Disorders of fatty-acid metabolism, other	E71.39					Yes
Disorders of fatty-acid oxidation	E71.31					Yes
Disorders of fatty-acid oxidation, other	E71.318	18	9.27778	12.5	162986	Yes
Disorders of fructose metabolism, other	E74.19	16	37.5625	4.1875	24404.4	Yes
Disorders of galactose metabolism, other	E74.29					Yes
Disorders of galactose metabolism, unspecified	E74.20					Yes
Disorders of glucosaminoglycan metabolism, other	E76.8					Yes
Disorders of glycine metabolism, other	E72.59	12	45.5833	10.6667	83499.2	Yes
Disorders of glycoprotein metabolism, other	E77.8	1908	60.2191	7.5228	63581.8	Yes
Disorders of intestinal carbohydrate absorption, other	E74.39	2150	60.1758	4.32791	48864.6	Yes
Disorders of iron metabolism, other	E83.19	250	42.3913	6.396	58215.1	Yes
Disorders of ketone metabolism	E71.32					Yes
Disorders of lysine and hydroxylysine metabolism	E72.3	63	25.6508	5.50794	57500.5	Yes
Disorders of magnesium metabolism, other	E83.49	62	56.4194	5.54839	69781	Yes
Disorders of magnesium metabolism, unspecified	E83.40	102	55.3431	6.19608	62365.5	Yes
Disorders of mineral metabolism, other	E83.89	226	57.8628	5.10619	67775.3	Yes
Disorders of ornithine metabolism	E72.4	702	53.4127	7.60826	97157.2	Yes
Disorders of phosphorus metabolism, other	E83.39	74036	57.7017	7.19996	78173.3	Yes
Disorders of plasma-protein metabolism, not elsewhere classified	E88.09	34639	59.6822	7.4623	71215.1	Yes
Disorders of purine and pyrimidine metabolism, other	E79.8					Yes
Disorders of pyruvate metabolism and gluconeogenesis	E74.4	70	20.4893	6.32857	66281.2	Yes
Disorders of sulfur-bearing amino-acid metabolism, other	E72.19	25	39.76	11	89657.8	Yes
Disorders of sulfur-bearing amino-acid metabolism, unspecified	E72.10	52	55.3462	9.23077	54291.3	Yes
Disorders of tyrosine metabolism, other	E70.29	24	65.75	4.625	50434.1	Yes
Disorders of urea cycle metabolism, other	E72.29	26	51.6923	10.9615	100065	Yes
Disorders of zinc metabolism	E83.2	13	39.5385	6.53846	53149.7	Yes
Disseminated intravascular coagulation [defibrination syndrome]	D65	8577	56.5527	14.0696	260249	Yes
Double aortic arch	Q25.45	41	7.17073	8.29268	93751	Yes
Double inlet ventricle	Q20.4	600	7.47691	15.045	281104	Yes
Double outlet left ventricle	Q20.2					Yes
Double outlet right ventricle	Q20.1	794	4.46725	17.1788	305493	Yes
Double urinary meatus	Q64.75					Yes
Doubling of uterus with doubling of cervix and vagina with obstruction	Q51.11					Yes
Doubling of uterus with doubling of cervix and vagina without obstruction	Q51.10	79	29.0886	3.53165	32190.9	Yes
Doubling of uterus, other	Q51.2	516	29.2888	3.29651	27046.1	Yes
Doubling of vagina, unspecified	Q52.10	60	23.0667	2.73333	24241	Yes
Down syndrome	Q90					Yes
Down syndrome, unspecified	Q90.9	8444	24.006	7.41672	75081.3	Yes
Dravet syndrome	G40.834					Yes
Duchenne or Becker muscular dystrophy	G71.01					Yes
Duplication of intestine	Q43.4	30	21.0667	9.4	115147	Yes
Dystonia, other	G24.8	700	48.365	7.97429	77063.2	Yes
Dystonia, unspecified	G24.9	1941	49.9906	6.30448	55064.9	Yes
Ebstein’s malformation	Q22.5	361	24.0486	9.02012	156862	Yes
Ectodermal dysplasia (anhidrotic)	Q82.4	68	24.6471	6.19118	59746.3	Yes
Ectopic anus	Q43.5	39	0.410256	4.97436	28330.4	Yes
Ectopic hormone secretion, not elsewhere classified	E34.2					Yes
Ectopic tissue in lung	Q33.5					Yes
Ehlers-Danlos syndromes	Q79.6	1983	36.4958	4.71357	47330.4	Yes
Encephalocele of other sites	Q01.8	231	46.1082	6.18182	100616	Yes
Encephalocele, unspecified	Q01.9	158	39.0633	5.50633	80950	Yes
Enchondromatosis	Q78.4	50	40.32	4.34	84272.5	Yes
Endocrine disorder, unspecified	E34.9	130	50.7077	4.90769	57475.4	Yes
Endothelial corneal dystrophy	H18.51	190	74.3316	4.32632	53400.2	Yes
Enlarged and hypertrophic nails	Q84.5					Yes
Eosinophilic cellulitis [Wells]	L98.3					Yes
Epidermolysis bullosa dystrophica	Q81.2	29	18.2414	8.96552	190359	Yes
Epidermolysis bullosa letalis	Q81.1					Yes
Epidermolysis bullosa simplex	Q81.0	15	21.5333	3.53333	25517.1	Yes
Epidermolysis bullosa, other	Q81.8	21	22.4286	8.09524	122692	Yes
Epidermolysis bullosa, unspecified	Q81.9	78	32.5128	5.15385	53834.6	Yes
Epispadias	Q64.0	194	3.3299	5.79381	37263.9	Yes
Epithelial (juvenile) corneal dystrophy	H18.52					Yes
Erythema elevatum diutinum	L95.1					Yes
Erythromelalgia	I73.81	72	56.9028	4.48611	38876.2	Yes
Esophageal web	Q39.4	234	68.8761	7.15385	63582.1	Yes
Essential fructosuria	E74.11					Yes
Essential thrombocythemia	D47.3	21719	55.9921	7.23095	67951.4	Yes
Essential tremor	G25.0	12889	72.4436	4.76794	47497.6	Yes
Evans syndrome	D69.41	399	43.208	7.49624	110133	Yes
Exomphalos	Q79.2	309	3.62737	19.0097	245092	Yes
Exstrophy of urinary bladder, other	Q64.19	18	11.6111	19.0556	136502	Yes
Exstrophy of urinary bladder, unspecified	Q64.10	125	21.296	8.592	67892.7	Yes
Fabry disease	E75.21	115	49.6174	4.66957	52758.7	Yes
Facioscapulohumeral muscular dystrophy	G71.02					Yes
Familial congenital hypopituitarism	E23.0	5030	47.5303	6.42922	74544.2	Yes
Familial dysautonomia [Riley-Day]	G90.1	1060	43.3293	7.22642	69775.3	Yes
Familial erythrocytosis	D75.0	25	60.24	2.4	38963	Yes
Familial glucocorticoid deficiency	E27.1	4073	56.7573	5.3258	53293.4	Yes
Familial hypercholesterolemia	E78.01	145	60.8828	3.52414	55599.9	Yes
Familial hypophosphatemia	E83.31	33	46.1515	4.72727	51904.1	Yes
Familial isolated hypoparathyroidism	E20.8	189	52.4074	5.73545	58513	Yes
Familial isolated prolactin receptor deficiency	E22.1	792	45.0467	8.61581	65363.3	Yes
Familial male-limited precocious puberty	E30.1	339	8.74446	4.45428	51265.9	Yes
Familial motor neuron disease	G12.24					Yes
Familial thrombocytosis	D75.2					Yes
Febrile neutrophilic dermatosis [Sweet]	L98.2	306	55.8399	7.90523	77999.6	Yes
Female pseudohermaphroditism, not elsewhere classified	Q56.2					Yes
Female with more than three X chromosomes	Q97.1					Yes
Fetal alcohol syndrome (dysmorphic)	Q86.0	568	22.2105	7.82784	44035.3	Yes
Fetal hydantoin syndrome	Q86.1					Yes
Fibroblastic disorders, other	M72.8	298	42.5	7.30201	74530.1	Yes
Fissured, notched and cleft nose	Q30.2	177	5.03107	1.87571	37779.9	Yes
Follicular lymphoma [C82.10; C82.13; C82.14; C82.15; C82.18; C82.19]	C82	260	65.7462	7.04615	85665.2	Yes
Follicular lymphoma grade II, intrapelvic lymph nodes	C82.16					Yes
Follicular lymphoma grade II, intrathoracic lymph nodes	C82.12					Yes
Follicular lymphoma grade II, lymph nodes of head, face, and neck	C82.11					Yes
Follicular lymphoma grade II, spleen	C82.17					Yes
Fragile X syndrome	Q99.2	248	36.0565	4.875	44545.4	Yes
Friedreich’s ataxia	G11.11					Yes
Frontal encephalocele	Q01.0	37	39.9189	7.43243	114574	Yes
Frontotemporal dementia	G31.09	1322	71.8464	9.5416	47927.4	Yes
Functional disorders of polymorphonuclear neutrophils	D71	637	54.5562	6.3952	78135.5	Yes
Galactosemia	E74.21	56	8.39286	11.9464	103186	Yes
Gangliosidosis, other	E75.19	19	8.47368	8.47368	84690.6	Yes
Gastroschisis	Q79.3	641	4.11717	29.8456	280214	Yes
Gaucher disease	E75.22	114	43.5351	6.05373	137470	Yes
Generalized idiopathic epilepsy and epileptic syndromes, not intractable, with status epilepticus	G40.301	310	40.2516	7.00968	100010	Yes
Generalized idiopathic epilepsy and epileptic syndromes, not intractable, without status epilepticus	G40.309	1182	40.5949	4.76481	50407.7	Yes
Generalized pustular psoriasis	L40.1	138	54.4203	6.02899	46673.8	Yes
Genetic anomalies of leukocytes	D72.0	371	56.2517	5.15633	62250.1	Yes
Genetic obesity	E66.8	4115	54.0979	4.1288	53825.3	Yes
Genetic torsion dystonia	G24.1	56	41.9821	5.19643	64371.2	Yes
Gerstmann syndrome	F81.2	97	16.8041	8.49485	28124.8	Yes
Gilbert syndrome	E80.4	2031	54.6248	4.35894	49229.1	Yes
Glucocorticoid-remediable aldosteronism	E26.02					Yes
Glucosaminoglycan metabolism disorder, unspecified	E76.9					Yes
Glutaric aciduria type II	E71.313	11	12.9091	6	70324	Yes
Glycogen storage disease, other	E74.09	55	18.8909	6.94545	70927.8	Yes
Glycogen storage disease, unspecified	E74.00	70	19.9429	4.87143	52582.1	Yes
GM2 gangliosidosis, other	E75.09					Yes
GM2 gangliosidosis, unspecified	E75.00					Yes
Granular corneal dystrophy	H18.53					Yes
Growth delay due to insulin-like growth factor I resistance	E34.3	329	34.518	5.89666	65328.7	Yes
Gyrate atrophy, choroid	H31.23					Yes
Hallervorden-Spatz disease	G23.0	24	25.4583	10.0833	125444	Yes
Harlequin fetus	Q80.4	13	0.615385	9.53846	74869	Yes
Hartnup's disease	E72.02					Yes
Heavy chain disease	C88.2					Yes
HELLP syndrome (HELLP), second trimester	O14.22	165	28.9273	6.80606	59326	Yes
HELLP syndrome (HELLP), third trimester	O14.23	1555	29.7286	4.63151	37546.8	Yes
HELLP syndrome (HELLP), unspecified trimester	O14.20	47	30.1702	4.14894	34568.9	Yes
HELLP syndrome, complicating childbirth	O14.24	414	29.9686	5.07971	41048.6	Yes
HELLP syndrome, complicating the puerperium	O14.25	45	29.8667	3.82222	41875.8	Yes
Hemangioma and lymphangioma [D18.00; D18.01; D18.02; D18.03; D18.09; D18.1]	D18	9886	42.2359	6.92104	66973.5	Yes
Hemochromatosis due to repeated red blood cell transfusions	E83.111	1916	35.1738	6.92484	55477.4	Yes
Hemochromatosis, other	E83.118	146	47.6986	5.53425	52300.1	Yes
Hemochromatosis, unspecified	E83.119	2591	60.0394	4.61328	52697.2	Yes
Hemoglobin E-beta thalassemia	D56.5	44	26.1591	5.22727	47618.4	Yes
Hemoglobinopathies, other	D58.2	624	33.8072	6.54968	53652.7	Yes
Hemolytic-uremic syndrome	D59.3	691	36.8726	13.6932	207426	Yes
Hemophagocytic lymphohistiocytosis	D76.1	539	31.744	16.013	255552	Yes
Hepatopulmonary syndrome	K76.81	327	54.0153	6.58716	98281.2	Yes
Hereditary and idiopathic neuropathies, other	G60.8	948	65.9821	6.62131	61128.1	Yes
Hereditary and idiopathic neuropathy, unspecified	G60.9	3395	71.4489	4.71045	47336	Yes
Hereditary ataxia, unspecified	G11.9	799	61.4393	6.31915	52713	Yes
Hereditary ataxias, other	G11.8	118	48.822	5.72881	44061.6	Yes
Hereditary choroidal dystrophy, other	H31.29					Yes
Hereditary choroidal dystrophy, unspecified	H31.20					Yes
Hereditary corneal dystrophies, other	H18.59	11	64	5.36364	38297.4	Yes
Hereditary deficiency of other clotting factors	D68.2	4026	53.6962	5.62104	69684.2	Yes
Hereditary disturbances in tooth structure, not elsewhere classified	K00.5	12	17.25	3.41667	45839.3	Yes
Hereditary elliptocytosis	D58.1	36	43.6667	3.44444	29839.7	Yes
Hereditary erythropoietic porphyria	E80.0	20	49.9	8.55	105613	Yes
Hereditary factor IX deficiency	D67	370	38.327	5.93784	257636	Yes
Hereditary factor VIII deficiency	D66	1811	41.4542	5.48189	155394	Yes
Hereditary factor XI deficiency	D68.1	359	56.2033	6.10585	76740.6	Yes
Hereditary fructose intolerance	E74.12					Yes
Hereditary hemochromatosis	E83.110	492	60.5833	4.70122	55722.9	Yes
Hereditary hemolytic anemia, unspecified	D58.9	2051	54.5358	8.3491	91797.2	Yes
Hereditary hypercarotenemia and vitamin A deficiency	E50.8					Yes
Hereditary hypogammaglobulinemia	D80.0	69	27.2899	10.1594	104702	Yes
Hereditary lymphedema	Q82.0	316	52.4557	6.19304	55755.4	Yes
Hereditary persistence of fetal hemoglobin [HPFH]	D56.4	25	24.84	4.64	30730.2	Yes
Hereditary sideroblastic anemia	D64.0					Yes
Hereditary spastic paraplegia	G11.4	355	55.9352	7.51549	63352.1	Yes
Hereditary spherocytosis	D58.0	714	33.0224	3.92997	43025.4	Yes
Hereditary vitamin D-dependent rickets (type 1) (type 2)	E83.32	72	56.9583	6.34722	52058.4	Yes
Heredofamilial amyloidosis, unspecified	E85.2	21	64.3333	7	102392	Yes
Hermaphroditism, not elsewhere classified	Q56.0	19	28.0526	5.52632	43778.6	Yes
High altitude periodic breathing	G47.32					Yes
High myopia-sensorineural deafness syndrome	H90.5	5727	65.409	5.02322	52722.3	Yes
High myopia-sensorineural deafness syndrome	H90.8	225	63.3111	4.36889	49024.7	Yes
Hirschsprung's disease	Q43.1	1167	12.6487	9.40446	88585.2	Yes
Histiocytic sarcoma	C96.A	48	42.1667	11.875	112537	Yes
Hodgkin lymphoma [C81.70; C81.71; C81.72; C81.73; C81.74; C81.78; C81.79]	C81	291	43.5155	6.91409	85036.6	Yes
Hodgkin lymphoma, intrapelvic lymph nodes, other	C81.76					Yes
Hodgkin lymphoma, lymph nodes of inguinal region and lower limb, other	C81.75					Yes
Hodgkin lymphoma, spleen, other	C81.77					Yes
Holoprosencephaly	Q04.2	332	5.13253	10.4578	110912	Yes
Homocystinuria	E72.11	913	61.3143	6.78532	70097.8	Yes
Horner's syndrome	G90.2	708	50.6186	5.96893	75825.1	Yes
Hungry bone syndrome	E83.81	230	45.4	6.97826	75717.2	Yes
Huntington's disease	G10	1037	56.3346	8.31437	52421.1	Yes
Hurler-Scheie syndrome	E76.02	16	23	11.875	180317	Yes
Hurler's syndrome	E76.01	51	12.3137	12.1176	149690	Yes
Hydromyelia	Q06.4	58	23.6379	4.43103	70597	Yes
Hyperaldosteronism, other	E26.89	23	55.4348	4.13043	29803.3	Yes
Hyperchylomicronemia	E78.3	120	59.2167	5.89167	63584.5	Yes
Hyperimmunoglobulin E [IgE] syndrome	D82.4	97	33.0103	5.13402	50179.4	Yes
Hyperparathyroidism and other disorders of parathyroid gland	E21					Yes
Hyperparathyroidism, unspecified	E21.3	8875	65.1098	4.9271	54138	Yes
Hypersecretion of calcitonin	E07.0					Yes
Hypersecretion of intestinal hormones, other	E34.1					Yes
Hypertrophic lichen planus	L43.0					Yes
Hyperuricemia without signs of inflammatory arthritis and tophaceous disease	E79.0	2868	63.2985	6.2758	68130.1	Yes
Hypoparathyroidism, unspecified	E20.9	1490	57.2262	4.5906	50114.9	Yes
Hypoplasia and dysplasia of spinal cord	Q06.1	39	31.0513	7.84615	100495	Yes
Hypoplasia of aorta	Q25.42	118	3.24576	18.4576	373949	Yes
Hypoplasia of cervix	Q51.821					Yes
Hypoplasia of uterus	Q51.811					Yes
Hypoplastic left heart syndrome	Q23.4	1230	3.88725	17.1959	302123	Yes
Hypoplastic right heart syndrome	Q22.6	220	5.62727	15.4091	254582	Yes
Hypospadias, penoscrotal	Q54.2	108	7.99846	9.5	79788.7	Yes
Hypospadias, perineal	Q54.3	17	4.64706	8.70588	63958.1	Yes
Hypothalamic adipsic hypernatraemia syndrome	E23.3	79	36.0986	5.72152	64592	Yes
Ichthyosis vulgaris	Q80.0	34	42	5.70588	59589.1	Yes
Idiopathic interstitial pneumonia, not otherwise specified	J84.111	86	63.9651	8.59302	127487	Yes
Idiopathic non-specific interstitial pneumonitis	J84.113	80	62.5	7.4	84035.9	Yes
Idiopathic nonfamilial dystonia	G24.2					Yes
Idiopathic orofacial dystonia	G24.4	147	63.3265	5.31973	43016.8	Yes
Idiopathic peripheral autonomic neuropathy, other	G90.09	386	65.6684	6.50259	56714.3	Yes
Idiopathic progressive neuropathy	G60.3	441	71.5873	7.40363	58551.8	Yes
Idiopathic pulmonary fibrosis	J84.112	4946	72.9175	6.86636	83854.8	Yes
Idiopathic sleep related nonobstructive alveolar hypoventilation	G47.34	763	62.7772	5.02359	49821.4	Yes
Immune thrombocytopenic purpura	D69.3	12114	57.0345	5.78339	71079.5	Yes
Immunodeficiencies with predominantly antibody defects, other	D80.8	91	64.5714	8.47253	81472.5	Yes
Immunodeficiency associated with major defect, unspecified	D82.9					Yes
Immunodeficiency associated with other specified major defects	D82.8					Yes
Immunodeficiency following hereditary defective response to Epstein-Barr virus	D82.3	13	36.0769	20.3077	208177	Yes
Immunodeficiency with increased immunoglobulin M [IgM]	D80.5	17	24.7647	9.05882	129206	Yes
Immunodeficiency with predominantly antibody defects, unspecified	D80.9	60	44.7167	6.7	91027.3	Yes
Immunodeficiency with short-limbed stature	D82.2					Yes
Immunodeficiency, unspecified	D84.9	2103	44.0704	7.43411	79651.8	Yes
Immunoproliferative small intestinal disease	C88.3					Yes
Incontinentia pigmenti	Q82.3	33	15.3333	4.9697	38348.7	Yes
Infantile spinal muscular atrophy, type I [Werdnig-Hoffman]	G12.0	162	7.86435	10.716	160968	Yes
Inherited spinal muscular atrophy, other	G12.1	159	19.5033	7.22013	99232.7	Yes
Iniencephaly	Q00.2					Yes
Intellectual disabilities, other	F78	352	41.6165	9.98295	56226.2	Yes
Interstitial and deep keratitis	H16.3					Yes
Interstitial lung diseases of childhood, other	J84.848	29	6	10.5172	103797	Yes
Isomerism of atrial appendages	Q20.6	51	13.902	9.52941	184291	Yes
Isovaleric acidemia	E71.110					Yes
Juvenile arthritis, other [M08.811; M08.812; M08.813; M08.821; M08.822; M08.829; M08.831; M08.832; M08.839; M08.841; M08.842; M08.849; M08.851; M08.852; M08.859; M08.861; M08.862; M08.869; M08.871; M08.872; M08.879; M08.88; M08.89]	M08.8	116	17.6466	4.26724	44218.4	Yes
Juvenile Paget disease	M88.0	26	78.6538	4.53846	39694.9	Yes
Juvenile rheumatoid arthritis [M08.021; M08.022; M08.029; M08.031; M08.032; M08.039; M08.041; M08.042; M08.049; M08.051; M08.052; M08.059; M08.061; M08.062; M08.069; M08.071; M08.072; M08.079; M08.08; M08.09; M08.20; M08.211; M08.212; M08.219; M08.221; M08.222; M08.229; M08.231; M08.232; M08.239; M08.241; M08.242; M08.249; M08.251; M08.252; M08.259; M08.261; M08.262; M08.269; M08.271; M08.272; M0…	M08	444	31.6599	4.33559	52853.7	Yes
Juvenile-onset multiple carboxylase deficiency	E53.8	36109	67.9252	5.58825	45462.6	Yes
Karyotype 45, X	Q96.0	14	7.14286	15.3571	181529	Yes
Karyotype 46, X iso (Xq)	Q96.1					Yes
Karyotype 46, X with abnormal sex chromosome, except iso (Xq)	Q96.2					Yes
Karyotype 47, XXX	Q97.0	54	11.8148	4.68519	48389.9	Yes
Karyotype 47, XYY	Q98.5	35	13.3143	5.82857	32369.7	Yes
Kearns-Sayre syndrome	H49.81	24	39.5	13.1667	166529	Yes
Klinefelter syndrome, male with more than two X chromosomes	Q98.1					Yes
Klippel-Feil syndrome	Q76.1	229	38.8948	4.61572	81822.7	Yes
Krabbe disease	E75.23	24	4.58333	8.66667	123203	Yes
Lactose intolerance, unspecified	E73.9	3501	48.5456	5.01371	43809.5	Yes
Lambert-Eaton syndrome in neoplastic disease	G73.1	25	66.16	11.64	131595	Yes
Lamellar ichthyosis	Q80.2	20	15.55	8.55	59127.5	Yes
Laryngeal hypoplasia	Q31.2					Yes
Laryngocele	Q31.3	51	61.098	4.13725	43325.3	Yes
Lattice corneal dystrophy	H18.54					Yes
Leigh syndrome	G31.82	68	7.81924	7.92647	103816	Yes
Lesch-Nyhan syndrome	E79.1	19	29.7895	4.47368	48477.1	Yes
Levocardia	Q24.1	153	6.40523	20.1046	287134	Yes
Lichen planopilaris	L66.1	11	56.0909	4.09091	46831.9	Yes
Lichen planus, other	L43.8	44	60.9318	5.11364	45590.1	Yes
Lipid storage disorder, unspecified	E75.6	194	67.134	4.93299	43365.7	Yes
Lipid storage disorders, other	E75.5	71	45.7746	4.61972	43539	Yes
Lipodystrophy, not elsewhere classified	E88.1	459	47.0109	3.18736	60474.7	Yes
Lipoprotein deficiency	E78.6	861	60.4495	3.99303	50266	Yes
Long chain/very long chain acyl CoA dehydrogenase deficiency	E71.310	99	8.43434	6.27273	58304.7	Yes
Long QT syndrome	I45.81	15373	55.8368	5.55695	54372.5	Yes
Longitudinal vaginal septum	Q52.12	26	24.4231	3.92308	31835.2	Yes
Longitudinal vaginal septum, microperforate, left side	Q52.124					Yes
Longitudinal vaginal septum, microperforate, right side	Q52.123					Yes
Longitudinal vaginal septum, nonobstructing	Q52.120					Yes
Longitudinal vaginal septum, obstructing, left side	Q52.122					Yes
Longitudinal vaginal septum, obstructing, right side	Q52.121					Yes
Longitudinal vaginal septum, other and unspecified	Q52.129	12	28.0833	2.66667	30071.8	Yes
Lowe's syndrome	E72.03	22	15.7273	6.5	41895.2	Yes
Lumbar spina bifida without hydrocephalus	Q05.7	356	22.3736	7.59551	86405.5	Yes
Lymphangioleiomyomatosis	J84.81	146	47.2466	8.0137	121371	Yes
Lymphocyte function antigen-1 [LFA-1] defect	D84.0					Yes
Lymphocytosis (symptomatic)	D72.820	1072	52.0382	4.85261	45170.7	Yes
Macrocephaly	Q75.3	1011	2.54872	6.1088	59853.2	Yes
Macroglossia	Q38.2	328	22.8687	8.53963	97442.6	Yes
Macrophthalmos	Q11.3					Yes
Macular corneal dystrophy	H18.55					Yes
Major histocompatibility complex class I deficiency	D81.6					Yes
Major histocompatibility complex class II deficiency	D81.7					Yes
Male pseudohermaphroditism, not elsewhere classified	Q56.1					Yes
Male with sex chromosome mosaicism	Q98.7	12	3.5	4.5	46142.5	Yes
Male with structurally abnormal sex chromosome	Q98.6					Yes
Malformation of coronary vessels	Q24.5	1931	50.7695	6.46504	121607	Yes
Malformation of urachus	Q64.4	256	24.7461	6.64453	71586.8	Yes
Malformations of aqueduct of Sylvius	Q03.0	270	17.937	7.66296	83373.8	Yes
Malformations of cerebral vessels, other	Q28.3	546	48.3242	5.5	79252.9	Yes
Malformations of precerebral vessels, other	Q28.1	95	60.4	7.27368	97535.8	Yes
Malignant hyperthermia due to anesthesia [T88.3XXA; T88.3XXD; T88.3XXS]	T88.3	54	42.4074	8.5	132810	Yes
Malignant immunoproliferative disease, unspecified	C88.9					Yes
Malignant immunoproliferative diseases, other	C88.8					Yes
Malignant neuroleptic syndrome	G21.0	537	50.4004	14.3091	120577	Yes
Mandibulofacial dysostosis	Q75.4	103	18.5146	7.39806	119447	Yes
Maple-syrup-urine disease	E71.0	69	10.3043	6.66667	94360.6	Yes
Marfan's syndrome [Q87.41; Q87.410; Q87.418; Q87.42; Q87.43]	Q87.4	299	35.1237	9.63211	139171	Yes
Marker chromosomes	Q92.6					Yes
Mature T/NK-cell lymphomas [C84.00; C84.01; C84.05; C84.08; C84.09; C84.10; C84.18; C84.19]	C84	405	64.1827	8.28395	86405.1	Yes
McArdle disease	E74.04	70	44.6857	4.04286	26861.8	Yes
Meckel's diverticulum (displaced) (hypertrophic)	Q43.0	1192	43.0579	7.38171	81491.4	Yes
Meconium ileus in cystic fibrosis	E84.11	21	0	31.9048	268809	Yes
Medium chain acyl CoA dehydrogenase deficiency	E71.311	101	5.9703	3.61386	27598.9	Yes
Medullary cystic kidney	Q61.5	645	44.355	4.2031	45463.3	Yes
Megalencephaly	Q04.5	30	3.93333	6	89640	Yes
Melanin hyperpigmentation, other	L81.4	1030	6.43398	3.33981	15601.2	Yes
MELAS syndrome	E88.41	134	32.3774	7.58955	89827.4	Yes
Metabolic syndrome	E88.81	9637	55.6668	4.96306	59242	Yes
Metachromatic leukodystrophy	E75.25	52	20.1923	6.42308	81872.8	Yes
Metaphyseal dysplasia	Q78.5	22	17.4091	5.63636	109002	Yes
Methemoglobinemia, unspecified	D74.9	110	52.3909	10.8	111432	Yes
Methemoglobinemias, other	D74.8	86	49.0465	9.63953	122710	Yes
Methylenetetrahydrofolate reductase deficiency	E72.12	2309	37.6821	3.86098	33971.4	Yes
Microcephaly	Q02	3053	8.32371	7.70628	68221.2	Yes
Microdeletions, other	Q93.88	338	7.05283	11.9735	165545	Yes
Microphthalmos	Q11.2	148	4.57613	14.3378	142745	Yes
Microscopic polyangiitis	M31.7	410	62.0341	9.42683	111554	Yes
Microtia	Q17.2	329	4.70948	5.59878	55178.3	Yes
Mitochondrial myopathy, not elsewhere classified	G71.3	193	36.5993	6.80311	75214.1	Yes
Moderate intellectual disabilities	F71	1990	42.6597	8.74322	43615.1	Yes
Monoclonal gammopathy	D47.2	7140	73.9625	6.09896	59543.1	Yes
Monocytosis (symptomatic)	D72.821	545	61.6514	5.97615	57231.2	Yes
Morquio A mucopolysaccharidoses	E76.210					Yes
Morquio B mucopolysaccharidoses	E76.211					Yes
Morquio mucopolysaccharidoses, unspecified	E76.219	18	33.1667	4.55556	91746.9	Yes
Mosaic trisomy 1	Q92.1					Yes
Mosaicism, 45, X/46, XX or XY	Q96.3	35	19.7429	6.94286	48626.6	Yes
Mosaicism, 45, X/other cell line(s) with abnormal sex chromosome	Q96.4					Yes
Motor neuron disease, other	G12.29	227	64.6784	9.11894	79078.4	Yes
Motor neuron disease, unspecified	G12.20	174	63.1437	9.50575	100682	Yes
Moyamoya disease	I67.5	1053	36.1346	6.91111	91670.1	Yes
Mucinosis of the skin	L98.5	19	58.3158	6.42105	53963.2	Yes
Mucolipidosis IV	E75.11					Yes
Mucopolysaccharidoses, other	E76.29	13	27.5385	3.76923	69035.5	Yes
Mucopolysaccharidosis, type II	E76.1	50	15.52	7.44	87702.6	Yes
Mucopolysaccharidosis, unspecified	E76.3	12	28.5833	11.0833	159816	Yes
Multifocal and multisystemic (disseminated) Langerhans-cell histiocytosis	C96.0	30	17.8333	9.43333	142774	Yes
Multifocal and unisystemic Langerhans-cell histiocytosis	C96.5	17	22.6471	3.64706	32477.1	Yes
Multiple congenital exostoses	Q78.6	77	23.5714	4.93506	57061.8	Yes
Multiple congenital malformations, not elsewhere classified	Q89.7	285	2.33722	20.4246	251748	Yes
Multiple cranial nerve palsies in sarcoidosis	D86.82	17	48.1765	14.3529	156035	Yes
Multiple endocrine neoplasia [MEN] syndrome, unspecified	E31.20	53	50.4906	5.16981	61091.9	Yes
Multiple endocrine neoplasia [MEN] type I	E31.21	191	49.8063	5.21466	47154.2	Yes
Multiple endocrine neoplasia [MEN] type I	E31.22	49	47.6531	4.16327	43044	Yes
Multiple endocrine neoplasia [MEN] type IIB	E31.23	20	34.75	3.1	38226.9	Yes
Muscle carnitine palmitoyltransferase deficiency	E71.314	30	18.8	6.33333	35992.9	Yes
Muscular dystrophy	G71.0	3028	46.5465	6.6212	74234.2	Yes
Muscular dystrophy, unspecified	G71.00					Yes
Myasthenic syndromes in other diseases classified elsewhere	G73.3					Yes
Myelodysplastic syndromes	D46					Yes
Myelofibrosis	D75.81	1727	70.9923	7.10539	79526.8	Yes
Myoadenylate deaminase deficiency	E79.2					Yes
Myoclonus	G25.3	4947	58.6597	7.16616	74617.1	Yes
Myopathy in diseases classified elsewhere	G73.7	99	52.7576	6.58586	55910.1	Yes
Myotonia congenita	G71.12	46	41.3043	5.95652	76255.6	Yes
Myotonic chondrodystrophy	G71.13					Yes
Myotonic disorders	G71.1					Yes
Myotonic muscular dystrophy	G71.11	741	46.4143	6.99865	68674.4	Yes
Myxoma-spotty pigmentation-endocrine overactivity syndrome [Carney syndrome]	D44.8					Yes
Nasofrontal encephalocele	Q01.1	33	41.9394	5.27273	96976.8	Yes
Nelson syndrome	E24.1	11	59.3636	2.81818	46803.7	Yes
Nemaline myopathy	G71.21					Yes
Nephrogenic diabetes insipidus	N25.1	556	52.9122	12.9047	101749	Yes
Nephrotic syndrome with dense deposit disease	N04.6					Yes
Nephrotic syndrome with diffuse membranous glomerulonephritis	N04.2	196	54.398	7.33163	64839.8	Yes
Nephrotic syndrome with diffuse mesangial proliferative glomerulonephritis	N04.3					Yes
Nephrotic syndrome with focal and segmental glomerular lesions	N04.1	255	32.149	6.98431	70213	Yes
Nephrotic syndrome with minor glomerular abnormality	N04.0	239	24.1046	5.90795	48760.6	Yes
Nephrotic syndrome with other morphologic changes	N04.8	246	41.8902	7.60976	69420.8	Yes
Neuralgic amyotrophy	G54.5	86	56.8372	3.94186	50630.9	Yes
Neuroendocrine cell hyperplasia of infancy	J84.841	13	12.7692	15.5385	229181	Yes
Neurofibromatosis (nonmalignant)	Q85.0					Yes
Neurofibromatosis, other	Q85.09	33	48.6364	4.87879	54753.4	Yes
Neurofibromatosis, type 1	Q85.01	866	31.1573	5.77252	68279.8	Yes
Neurofibromatosis, type 2	Q85.02	144	37.0903	7.00694	81817.1	Yes
Neurofibromatosis, unspecified	Q85.00	1052	50.1816	5.19392	46202.4	Yes
Neuromyelitis optica [Devic]	G36.0	807	44.8835	7.68154	73418.5	Yes
Neuronal ceroid lipofuscinosis	E75.4	66	12.2727	7.07576	73037.6	Yes
Neuropathic heredofamilial amyloidosis	E85.1	26	65.1538	6.61538	53699.2	Yes
Neuropathy in association with hereditary ataxia	G60.2	15	66.2667	18.2	93271.1	Yes
Nezelof's syndrome	D81.4					Yes
Niemann-Pick disease [E75.240; E75.241; E75.248; E75.249]	E75.24	18	29.7222	4.66667	57221	Yes
Niemann-Pick disease type C	E75.242	26	17.5769	8.80769	103205	Yes
Non-ketotic hyperglycinemia	E72.51	523	53.3155	5.37859	59383.5	Yes
Non-neuropathic heredofamilial amyloidosis	E85.0	149	45.4086	5.92617	75576.6	Yes
Nonautoimmune hemolytic anemias, other	D59.4	678	51.3894	12.3466	168060	Yes
Nonfamilial hypogammaglobulinemia	D80.1	4548	55.2429	9.75963	126679	Yes
Nonthrombocytopenic purpura, other	D69.2	1709	71.8953	6.2323	74226.2	Yes
Nontoxic goiter, unspecified	E04.9	4469	62.7328	4.37859	48499.2	Yes
Occipital encephalocele	Q01.2	66	5.04545	6.42424	78316.1	Yes
Ocular albinism, other	E70.318					Yes
Ocular albinism, unspecified	E70.319	42	38.4762	8.33333	88476.2	Yes
Oculocutaneous albinism	E70.32					Yes
Oncogenic osteomalacia	M83.8	53	68.7547	6.33962	56381.6	Yes
Organ-limited amyloidosis	E85.4	2846	72.9016	7.54884	77829.9	Yes
Osteochondrodysplasia with defects of growth of tubular bones and spine, other	Q77.8	12	24.5833	17.5833	195488	Yes
Osteogenesis imperfecta	Q78.0	887	34.6101	5.48365	58399.3	Yes
Osteopetrosis	Q78.2	360	66.6333	6.35278	72745.4	Yes
Paraneoplastic neuromyopathy and neuropathy	G13.0	94	60.2234	9.18085	90908.7	Yes
Paroxysmal nocturnal hemoglobinuria [Marchiafava-Micheli]	D59.5	175	48.3429	5.61143	85221.1	Yes
Partial androgen insensitivity syndrome	E34.52					Yes
Partial anomalous pulmonary venous connection	Q26.3	248	20.2438	10.4476	199908	Yes
Pemphigus erythematosus	L10.4	25	48.88	5.48	43845.6	Yes
Pemphigus foliaceous	L10.2	36	65.7222	9.97222	113374	Yes
Pemphigus vegetans	L10.1					Yes
Pemphigus vulgaris	L10.0	267	65.0449	6.92509	74476.4	Yes
Pendred Syndrome	E07.1					Yes
Periodic paralysis	G72.3	253	41.3083	3.21344	35449.1	Yes
Persistent cloaca	Q43.7	124	15.0615	10.5403	156301	Yes
Persistent left superior vena cava	Q26.1	157	21.5128	15.0955	226870	Yes
Pervasive developmental disorder, unspecified	F84.9	631	26.9332	9.13788	53578.6	Yes
Pervasive developmental disorders, other	F84.8	24	29.1667	7.66667	37325.6	Yes
Phenylketonuria	E70.0	26	45.8462	17.8462	123732	Yes
Pick's disease	G31.01	222	71.5811	6.42342	42461.7	Yes
Pigmented purpuric dermatosis	L81.7	51	63.9216	5.43137	54649.1	Yes
Plagiocephaly	Q67.3	923	1.03253	9.52456	81403.3	Yes
Polycystic kidney, adult type	Q61.2	2050	56.2541	5.67854	75723	Yes
Polycystic kidney, infantile type	Q61.1					Yes
Polycythemia vera	D45	3812	70.5299	5.22009	54269.9	Yes
Polydactyly, unspecified	Q69.9	441	1.46259	4.50794	35150.6	Yes
Polyendocrinopathy	E31.1					Yes
Polyendocrinopathy	E31.9	38	55.7632	5.02632	67709.2	Yes
Polymorphous light eruption	L56.4	21	48.8571	5.04762	38836.1	Yes
Polymyalgia rheumatica	M35.3	12905	79.0424	4.44184	43514.2	Yes
Polyostotic fibrous dysplasia	Q78.1	81	29.284	4.76543	57768.4	Yes
Pompe disease	E74.02	78	21.9744	9.66667	124399	Yes
Porphyria cutanea tarda	E80.1	177	61.3898	6.34463	55198.5	Yes
Porphyria, other	E80.29	50	46.68	4.68	81068.7	Yes
Postpolio syndrome	G14	1755	74.0125	5.27635	52999.8	Yes
Potter's syndrome	Q60.6	41	7.68293	4.26829	104261	Yes
Primary biliary cirrhosis	K74.3	2149	64.7087	5.22755	56706.6	Yes
Primary disorder of muscle, unspecified	G71.9					Yes
Primary disorders of muscles, other	G71,8	149	73.6846	7.83893	67824.3	Yes
Primary hyperaldosteronism, other	E26.09	309	55.7314	4.83172	59207.3	Yes
Primary hypergonadotropic hypogonadism-partial alopecia syndrome	E28.3					Yes
Primary hyperoxaluria	E72.53	78	45.8846	7.20513	101644	Yes
Primary hyperparathyroidism	E21.0	2808	68.3219	5.30734	56278.4	Yes
Primary lateral sclerosis	G12.23					Yes
Primary optic atrophy	H47.21					Yes
Primary ovarian failure, other	E2839	201	42.6667	5.12438	70594	Yes
Primary pigmented nodular adrenocortical disease	E24.8	1269	52.5012	6.38534	73208.9	Yes
Primary pulmonary hypertension	I27.0	2116	61.9972	7.24291	86639.9	Yes
Primary thrombocytopenia, other	D69.49	489	59.319	7.2638	74311.5	Yes
Primary thrombophilia, other	D68.59	13387	55.4153	6.67924	78198.6	Yes
Profound intellectual disabilities	F73	2250	45.695	7.81264	68574.8	Yes
Progressive bulbar palsy	G12.22	100	60.67	11.67	171034	Yes
Progressive diaphyseal dysplasia	Q78.3	27	38.8519	3.14815	59612.9	Yes
Progressive external ophthalmoplegia [H49.40; H49.41; H49.42; H49.43]	H49.4	33	51.8788	19.8485	153647	Yes
Progressive spinal muscle atrophy	G12.25					Yes
Progressive supranuclear ophthalmoplegia [Steele-Richardson-Olszewski]	G23.1	686	74.0248	6.18659	50475	Yes
Protanomaly	H53.54					Yes
Prothrombin gene mutation	D68.52	1195	49.2636	5.26192	58908.7	Yes
Prune belly syndrome	Q79.4	241	19.7912	9.09129	108531	Yes
Pseudohermaphroditism, unspecified	Q56.3					Yes
Pseudohypoparathyroidism	E20.1	70	29.5	4.9	48386.5	Yes
Pulmonary infundibular stenosis	Q24.3	171	9.7589	14.8655	244073	Yes
Pulmonary interstitial glycogenosis	J84.842	17	1.82353	15.5294	184127	Yes
Purine nucleoside phosphorylase [PNP] deficiency	D81.5					Yes
Pustulosis palmaris et plantaris	L40.3	42	47.4048	5.33333	49792.2	Yes
Qualitative platelet defects	D69.1	1252	60.7835	6.97684	112237	Yes
Rare hypoparathyroidism	E20.0	31	53.129	6.25806	44719.2	Yes
Reduction defects of lower limb [Q72.00; Q72.01; Q72.02; Q72.03; Q72.10; Q72.11; Q72.12; Q72.13; Q72.2; Q72.20; Q72.21; Q72.22; Q72.23; Q72.30; Q72.31; Q72.32; Q72.33; Q72.50; Q72.51; Q72.53; Q72.6; Q72.60; Q72.61; Q72.62; Q72.63; Q72.70; Q72.71; Q72.72; Q72.73; Q72.81; Q72.89; Q72.9]	Q72	114	14.7982	6.58772	59125.7	Yes
Reduction defects of unspecified limb [Q73.0; Q73.1; Q73.8]	Q73	17	32.5882	3.29412	32696.8	Yes
Reduction defects of upper limb [Q71.00; Q71.01; Q71.02 ; Q71.03; Q71.10; Q71.11; Q71.12; Q71.13; Q71.30; Q71.31 ; Q71.32 ; Q71.33; Q71.40; Q71.41; Q71.42; Q71.43; Q71.60; Q71.61; Q71.63; Q71.81; Q71.811; Q71.812; Q71.813; Q71.819; Q71.90; Q71.91; Q71.92; Q71.93]	Q71	320	14.7938	7.95625	84339.8	Yes
Reduction deformities of brain, other	Q04.3	934	11.4578	9.9461	109989	Yes
Refractory anemia with excess of blasts 1	D46.21	86	65.8488	11.5	136171	Yes
Refractory anemia with excess of blasts 2	D46.22	195	68.3026	11.4615	126138	Yes
Refractory anemia with excess of blasts, unspecified	D46.20	149	73.2819	7.14765	81263.9	Yes
Refractory anemia with ring sideroblasts	D46.1	76	75.7105	7.30263	72091.8	Yes
Refractory anemia without ring sideroblasts, so stated	D46.0					Yes
Refsum's disease	G60.1					Yes
Relapsing panniculitis [Weber-Christian]	M35.6	18	53.3889	4.22222	46038.7	Yes
Renal agenesis, bilateral	Q60.1	35	18.7429	4.65714	47283.2	Yes
Renal agenesis, unilateral	Q60.0	4856	48.8218	5.96886	68490.2	Yes
Renal agenesis, unspecified	Q60.2	244	34.7746	6.55328	81199.5	Yes
Renal dysplasia	Q61.4	1081	9.31618	9.65433	109678	Yes
Renal hypoplasia, bilateral	Q60.4	60	23.1	10.9	140621	Yes
Renal hypoplasia, unilateral	Q60.3	259	40.8301	7.21236	69825.8	Yes
Renal hypoplasia, unspecified	Q60.5	99	30.303	10.3232	148468	Yes
Respiratory bronchiolitis interstitial lung disease	J84.115	186	46.5484	5.66129	51055.7	Yes
Rett's syndrome	F84.2	362	17.4018	7.3453	84152.1	Yes
Rheumatic chorea with heart involvement	I02.0					Yes
Rieger's anomaly	Q13.81					Yes
Right aortic arch	Q25.47	73	11.9452	13	183659	Yes
Sacral spina bifida with hydrocephalus	Q05.3	17	20.4118	7.88235	95322.7	Yes
Sacral spina bifida without hydrocephalus	Q05.8	86	18.3023	5.55814	62230.8	Yes
Sandhoff disease	E75.01					Yes
Sanfilippo mucopolysaccharidoses	E76.22	26	15.9231	6.80769	108121	Yes
Sarcoid arthropathy	D86.86	22	50.9545	3.95455	54139.5	Yes
Sarcoid iridocyclitis	D86.83	28	52.8929	5.57143	67972	Yes
Sarcoid meningitis	D86.81	32	51.2188	13.375	119340	Yes
Sarcoid myocarditis	D86.85	200	56.305	6.97	107357	Yes
Sarcoid myositis	D86.87	11	47.9091	7.36364	53687	Yes
Sarcoid pyelonephritis	D86.84					Yes
Sarcoma of dendritic cells (accessory cells)	C96.4	22	59.6364	8.54545	92825.1	Yes
Scheie's syndrome	E76.03					Yes
Schwannomatosis	Q85.03	31	48.0968	5.87097	105040	Yes
Secondary parkinsonism, unspecified	G21.9	212	69.7123	7.17925	52815.5	Yes
Secondary polycythemia	D75.1	11030	58.3299	4.95999	54841.7	Yes
Secondary sideroblastic anemia due to disease	D64.1	27	69.5926	5.66667	44365.9	Yes
Secondary systemic amyloidosis	E85.3	81	64.3457	8.59259	100044	Yes
Selective deficiency of immunoglobulin A [IgA]	D80.2	522	45.0441	6.06705	71844.6	Yes
Selective deficiency of immunoglobulin G [IgG] subclasses	D80.3	1420	56.528	6.87465	68184.6	Yes
Selective deficiency of immunoglobulin M [IgM]	D80.4	115	59.0174	8.72174	85936.3	Yes
Septo-optic dysplasia of brain	Q04.4	377	5.97514	8.30838	94088.9	Yes
Sequestration of lung	Q33.2	176	14.9131	6.39205	112923	Yes
Serum neuropathy	G61.1					Yes
Severe combined immunodeficiency [SCID] with low or normal B-cell numbers	D81.2					Yes
Severe combined immunodeficiency [SCID] with low T- and B-cell numbers	D81.1	19	10.2632	49.1895	731346	Yes
Severe combined immunodeficiency [SCID] with reticular dysgenesis	D81.0					Yes
Severe intellectual disabilities	F72	3681	46.5027	7.86753	63343.1	Yes
Sézary disease, intra-abdominal lymph nodes	C84.13					Yes
Sézary disease, intrapelvic lymph nodes	C84.16					Yes
Sézary disease, intrathoracic lymph nodes	C84.12					Yes
Sézary disease, lymph nodes of axilla and upper limb	C84.14					Yes
Sézary disease, lymph nodes of head, face, and neck	C84.11					Yes
Sézary disease, lymph nodes of inguinal region and lower limb	C84.15					Yes
Sézary disease, spleen	C84.17					Yes
Short chain acyl CoA dehydrogenase deficiency	E71.312	50	27.5375	8.66	65486.2	Yes
Short rib syndrome	Q77.2	37	10.3243	21.4595	358356	Yes
Sick-euthyroid syndrome	E07.81	1495	56.8774	7.33097	79980.1	Yes
Sickle-cell / Hb-SS disease with crisis	D57.0					Yes
Sickle-cell disorders [D57.00; D57.01; D57.02; D57.1; D57.2; D57.20; D57.21; D57.211; D57.212; D57.213; D57.219; D57.3]	D57	35176	30.4418	4.93936	38098.7	Yes
Sideroblastic anemias, other	D64.3	86	63.7791	5.62791	55654.7	Yes
Sinus, fistula and cyst of branchial cleft	Q18.0	254	15.7717	3.8937	36197.7	Yes
Situs inversus	Q89.3	687	33.2897	9.22562	132116	Yes
Smith-Lemli-Opitz syndrome	E78.72	47	18.3617	5.95745	44795.1	Yes
Solitary bone cyst	M85.40					Yes
Spasmodic torticollis	G24.3	164	63.0061	4.9878	52316.1	Yes
Spastic diplegic cerebral palsy	G80.1	1547	25.1891	6.90175	70139.4	Yes
Spastic hemiplegic cerebral palsy	G80.2	250	28.2779	5.172	57719.6	Yes
Spastic quadriplegic cerebral palsy	G80.0	4246	22.0637	7.85624	91755.3	Yes
Specified chromosome abnormalities, other	Q99.8	1127	12.029	8.61441	102041	Yes
Specified coagulation defects, other	D68.8	3195	60.8416	10.2388	154654	Yes
Specified congenital deformities of feet, other	Q66.89	2126	10.9151	5.88664	49173.9	Yes
Specified congenital deformities of hip, other	Q65.89	3660	26.5071	3.97568	59122.9	Yes
Specified congenital malformation syndromes, not elsewhere classified, Bardet-Biedl syndrome	Q87.89	377	19.4747	9.3099	142795	Yes
Specified congenital malformations of brain, other	Q04.8	963	20.6771	12.3759	139151	Yes
Specified congenital malformations of circulatory system, other	Q28.8	55	20.9091	14.8909	200791	Yes
Specified congenital malformations of digestive system, other	Q45.8	47	23.3617	9.74468	82153.6	Yes
Specified congenital malformations of eye, other	Q15.8	65	4.2	13.5846	106677	Yes
Specified congenital malformations of face and neck, other	Q18.8	167	7.2515	7.50299	67740.5	Yes
Specified congenital malformations of heart, other	Q24.8	1878	13.7294	11.983	141268	Yes
Specified congenital malformations of integument, other	Q84.8	766	0.41906	3.71018	22459.5	Yes
Specified congenital malformations of intestine, other	Q43.8	2021	47.5781	10.9401	103761	Yes
Specified congenital malformations of kidney, other	Q63.8	410	17.5317	6.08293	65070.6	Yes
Specified congenital malformations of limb(s), other	Q74.8	97	11.8969	6.68041	57886	Yes
Specified congenital malformations of male genital organs, other	Q55.8	132	3.00758	5.31061	33009.1	Yes
Specified congenital malformations of nervous system, other	Q07.8	87	18.7011	7.64368	91002.9	Yes
Specified congenital malformations of peripheral vascular system, other	Q27.8	653	26.2458	8.908	150268	Yes
Specified congenital malformations of respiratory system, other	Q34.8	69	7.69565	8.69565	86836	Yes
Specified congenital malformations of skin, other	Q82.8	26707	0.641601	3.31914	13761	Yes
Specified congenital malformations of skull and face bones, other	Q75.8	540	4.98148	5.17222	52765.8	Yes
Specified congenital malformations of spinal cord, other	Q06.8	1375	13.4896	5.58618	78184	Yes
Specified congenital malformations of stomach, other	Q40.2	77	38.2078	7.31169	78546	Yes
Specified congenital musculoskeletal deformities, other	Q68.8	551	16.1879	8.7677	84858.1	Yes
Specified disorders of amino-acid metabolism, other	E72.8	18	34.8333	7.05556	89891.6	Yes
Specified disorders of carbohydrate metabolism, other	E74.8	48	32.4375	7.60417	102249	Yes
Specified disorders of pigmentation, other	L81.8	437	33.8078	5.12357	39553.5	Yes
Specified hereditary hemolytic anemias, other	D58.8	110	44.9826	8.83636	109235	Yes
Specified immunodeficiencies, other	D84.8	596	31.1309	8.81208	119142	Yes
Specified metabolic disorders, other	E88.89	2341	49.9425	5.44425	50610.7	Yes
Specified muscular dystrophies, other	G71.09					Yes
Specified myopathies, other	G72.89	913	66.5185	9.6046	75565.7	Yes
Specified myotonic disorders, other	G71.19	53	49.1321	5.60377	53551.4	Yes
Specified osteochondrodysplasias, other	Q78.8	102	22.8333	8.5	94941.2	Yes
Specified sex chromosome abnormalities, male phenotype, other	Q98.8					Yes
Specified systemic involvement of connective tissue, other	M35.8	369	51.6504	7.03252	100127	Yes
Specified trisomies and partial trisomies of autosomes, other	Q92.8	323	18.3416	10.3065	131847	Yes
Spherophakia	Q12.4					Yes
Sphingolipidosis, other	E75.29	176	24.4375	6.71023	73316.5	Yes
Spina bifida occulta	Q76.0	427	33.2763	3.78454	46621.5	Yes
Spina bifida, unspecified	Q05.9	3487	37.0688	5.22828	47361	Yes
Spinal muscular atrophies and related syndromes, other	G12.8					Yes
Spinal muscular atrophy, unspecified	G12.9	33	35.7576	12.1212	135695	Yes
Spondyloepiphyseal dysplasia	Q77.7	39	28.2051	6.46154	85640.7	Yes
Steatocystoma multiplex	L72.2					Yes
Stereotyped movement disorders	F98.4	138	18.1884	6.8913	29656.2	Yes
Stevens-Johnson syndrome	L51.1	879	50.1627	7.15358	66737.8	Yes
Striatonigral degeneration	G23.2					Yes
Sucrase-isomaltase deficiency	E74.31					Yes
Supravalvular aortic stenosis	Q25.3	375	58.8107	8.22933	127795	Yes
Supravesical fissure of urinary bladder	Q64.11					Yes
Surfactant mutations of the lung	J84.83	29	3.44828	31.2414	262582	Yes
Symptomatic premature menopause	E28.310					Yes
Syndactyly [Q70.00; Q70.01; Q70.02; Q70.03; Q70.10; Q70.11; Q70.12; Q70.13; Q70.20; Q70.21; Q70.22; Q70.23; Q70.30; Q70.31; Q70.32; Q70.33; Q70.4, Q70.9]	Q70	945	2.55468	5.77884	46703.3	Yes
Syndrome of inappropriate secretion of antidiuretic hormone	E22.2	25046	69.0214	8.29837	82241	Yes
Systemic atrophies primarily affecting central nervous system in diseases classified elsewhere	G13	251	34.5973	6.03187	66392.9	Yes
Systemic atrophy primarily affecting central nervous system in neoplastic disease, other	G13.1	285	64.8737	8.81754	76639.9	Yes
Systemic atrophy primarily affecting central nervous system in other diseases classified elsewhere	G13.8	71	69.6479	6.23944	54793.4	Yes
Systemic atrophy primarily affecting the central nervous system in myxedema	G13.2					Yes
Tay-Sachs disease	E75.02	29	23.1379	8.31034	64389.7	Yes
Tetralogy of Fallot	Q21.3	1557	10.1127	13.1631	241854	Yes
Thalassemia minor	D56.3	3252	46.1442	4.50707	49587.4	Yes
Thalassemia, unspecified	D56.9	1611	59.6915	4.45624	53274.9	Yes
Thalassemias, other	D56.8	110	51.8455	5.17273	49216.7	Yes
Thanatophoric short stature	Q77.1					Yes
Thoracic spina bifida with hydrocephalus	Q05.1	64	18.7656	12.0781	124391	Yes
Thoracic spina bifida without hydrocephalus	Q05.6	39	32.4872	7.10256	90169.3	Yes
Thrombotic microangiopathy	M31.1	1248	48.6764	13.6595	220261	Yes
Tics of organic origin, other	G25.69					Yes
Tortuous aortic arch	Q25.46	52	72.2115	6.30769	94599.9	Yes
Total anomalous pulmonary venous connection	Q26.2	277	2.76534	17.2852	358941	Yes
Toxic epidermal necrolysis [Lyell]	L51.2	143	55.5874	12.0769	207163	Yes
Transcobalamin II deficiency	D51.2					Yes
Transient hypogammaglobulinemia of infancy	D80.7					Yes
Transverse vaginal septum	Q52.11	24	27.5833	2.75	38044.6	Yes
Trimethylaminuria	E72.52					Yes
Triploidy and polyploidy	Q92.7	14	10.8571	13.5	124431	Yes
Trisomy 10p	Q92.2	26	8.65385	7.69231	71444.4	Yes
Trisomy 13, mosaicism (mitotic nondisjunction)	Q91.5	17	8.08824	8.88235	92597.1	Yes
Trisomy 13, nonmosaicism (meiotic nondisjunction)	Q91.4					Yes
Trisomy 13, translocation	Q91.6					Yes
Trisomy 13, unspecified	Q91.7	194	9.47841	7.53093	75224.6	Yes
Trisomy 18, mosaicism (mitotic nondisjunction)	Q91.1	21	6.71429	13.6667	160293	Yes
Trisomy 18, nonmosaicism (meiotic nondisjunction)	Q91.0					Yes
Trisomy 18, translocation	Q91.2					Yes
Trisomy 18, unspecified	Q91.3	383	7.59499	10.8668	130834	Yes
Trisomy 21, mosaicism (mitotic nondisjunction)	Q90.1	48	11.3958	10.5417	103120	Yes
Trisomy 21, nonmosaicism (meiotic nondisjunction)	Q90.0	29	4.24138	8.13793	73412.8	Yes
Trisomy 21, translocation	Q90.2	26	21.9231	8.03846	69841.7	Yes
Tritanomaly	H53.55					Yes
Tuberous sclerosis	Q85.1	700	23.3229	5.49429	65644.8	Yes
Turner's syndrome, unspecified	Q96.9	583	31.746	6.4717	69790.7	Yes
Type 2 diabetes mellitus with hypoglycemia	E11.64					Yes
Type 2 diabetes mellitus with hypoglycemia with coma	E11.641	458	66.4476	8.25764	88059.1	Yes
Unifocal Langerhans-cell histiocytosis	C96.6	329	26.5064	6.21581	78321	Yes
Unspecified color vision deficiencies	H53.50	140	55.1071	4.95	45279.5	Yes
Unspecified congenital malformation of bladder and urethra	Q64.70	20	26.85	13.6	29501.8	Yes
Unspecified congenital malformation of limb(s)	Q74.9	40	28.575	5.55	48983.1	Yes
Unspecified disorder of calcium metabolism	E83.50	99	55.6364	4.38384	47237.2	Yes
Unspecified gangliosidosis	E75.10					Yes
Unspecified hereditary corneal dystrophies	H18.50	62	69.8871	5.1129	46542.6	Yes
Unspecified intellectual disabilities	F79	16047	46.2808	6.32998	46148.9	Yes
Unspecified optic atrophy	H47.20	322	34.9287	7.23903	90524.7	Yes
Unspecified porphyria	E80.20	233	54.3476	5.84549	60501.9	Yes
Unspecified spina bifida with hydrocephalus	Q05.4	859	24.3788	6.36321	70245.5	Yes
Variants of Turner's syndrome, other	Q96.8	27	26.6296	6.88889	194917	Yes
Vasculitis limited to the skin, other	L95.8	250	54.088	6.228	47512	Yes
Velo-cardio-facial syndrome	Q93.81	200	10.165	15.22	247395	Yes
Ventricular septal defect	Q21.0	8519	8.31935	12.5114	159110	Yes
Vitamin B12 deficiency anemia due to intrinsic factor deficiency	D51.0	3573	71.7679	4.93124	47156.9	Yes
Vitamin B12 deficiency anemia due to selective vitamin B12 malabsorption with proteinuria	D51.1	47	65.8936	4	36936.6	Yes
Vitamin B12- and folate-independent constitutional megaloblastic anemia	D53.0	90	62.9222	8.37778	77746.6	Yes
von Gierke disease	E74.01	375	28.9573	5.95467	55133.5	Yes
Von Willebrand's disease	D68.0	2778	47.0994	5.00608	74537.5	Yes
Web of larynx	Q31.0	52	16.3462	9.61538	113461	Yes
Whole chromosome monosomy, mosaicism (mitotic nondisjunction)	Q93.1					Yes
Whole chromosome monosomy, nonmosaicism (meiotic nondisjunction)	Q93.0					Yes
Wilson's disease	E83.01	214	43.6121	5.88785	73496.1	Yes
Wiskott-Aldrich syndrome	D82.0	42	19.881	9.59524	124066	Yes
Wolfram syndrome type 1	E13.8	56	64.7321	3.98214	50596.8	Yes
X-linked adrenoleukodystrophy [E71.520; E71.521; E71.522; E71.529]	E71.52	94	32.9894	6.74468	79394.9	Yes
X-linked cone dysfunction syndrome with myopia	H53.8	10108	54.8153	4.97725	52615.1	Yes
X-linked ichthyosis	Q80.1					Yes
X-linked myotubular myopathy	G71.220					Yes
X-linked ocular albinism	E70.310					Yes
X-linked osteoporosis with fractures	M87.1					Yes
Xeroderma pigmentosum	Q82.1	177	0.451977	2.9322	11384.7	Yes
Zellweger syndrome	E71.510	17	4.05882	9.70588	117599	Yes
